# Supplementary material for: Ethnic disparities and temporal trends in health resource allocation: a retrospective decadal analysis in Sichuan, a multi-ethnic Province of Southwest China (2009–2019)
Source: BMC Health Serv Res. 2024 Apr 27;24:541. doi: 10.1186/s12913-024-11036-6 (PMC11056051; doi:10.1186/s12913-024-11036-6)
Supplement: Supplementary file 1 — Supplementary Material 1. [file 12913_2024_11036_MOESM1_ESM.xlsx]

## Sheet: Table S1 classification
	Table S1 Classification of 181 counties in Sichuan Province
	Yi (12)		Zang (32)			OMC (23)			PSC (32)			NMC (82)
	Yanyuan County		Barkam City	Jiulong County		Xichang City	Renhe District		Chaotian District	Jiange County		Jinjiang District	Jiangyang District	Shawan District
	Puge County		Wenchuan County	Yajiang County		Dechang County	Miyi County		Wangcang County	Muchuan County		Qingyang District	Naxi District	Wutongqiao District
	Butuo County		Li County	Daofu County		Huili County	Yanbian County		Cangxi County	Gaoping District		Jinniu District	Longmatan District	Qianwei County
	Jinyang County		Mao County	Luhuo County		Huidong County	Xuyong County		Jialing District	Yingshan County		Wuhou District	Lu County	Jinyan County
	Zhaojue County		Songpan County	Ganzi County		Ningnan County	Gulin County		Nanbu County	Pengan County		Chenghua District	Jingyang District	Jiajiang County
	Xide County		Jiuzhaigou County	Xinlong County		Mianning County	Gong County		Yilong County	Gao County		Longquanyi District	Luojiang District	Emeishan City
	Yuexi County		Jinchuan County	Dege County		Meigu County	Junlian County		Langzhong City	Yuechi County		Qingbaijiang District	Zhongjiang County	Shunqing District
	Ganluo County		Xiaojin County	Baiyu County		Beichuan County	Xingwen County		Guangan District	Wusheng County		Xindu District	Guanghan City	Xichong County
	Leibo County		Heishui County	Shiqu County		Pingwu County	Pingshan County		Wanyuan City	Lingshui County		Wenjiang District	Shifang City	Dongpo District
	Jinkouhe District		Rangtang County	Seda County		Hanyuan County	Xuanhan County		Tongjiang County	Huayin City		Shuangliu District	Mianzhu City	Pengshan District
	Ebian County		Aba County	Litang County		Shimian County	Yingjing County		Nanjiang County	Tongchuan District		Pidu District	Fucheng District	Renshou County
	Mabian County		Ruoergai County	Batang County		Baoxing County			Pingchang County	Dachuan District		Xinjin District	Youxian District	Hongya County
			Hongyuan County	Xiangcheng County					Hechuan County	Kaijiang County		Jintang County	Anzhou District	Danling County
			Kangding City	Daocheng County					Lizhou District	Dazhu County		Dayi County	Santai County	Qingshen County
			Luding County	Derong County					Zhaohua District	Qu County		Pujiang County	Yanting County	Cuiping District
			Danba County	Muli County					Qingchuan County	Bazhou District		Dujiangyan City	Zitong County	Nanxi District
												Pengzhou City	Jiangyou City	Xuzhou District
												Qionglai City	Chuanshan District	Jiangan County
												Chongzhou City	Anju District	Changning County
												Jianyang City	Pengxi County	Yuchen District
												Ziliujin District	Daying County	Mingshan District
												Gongjin District	Shehong City	Tianquan County
												Daan District	Shizhong District (Neijiang)	Lushan County
												Yantan District	Dongxing District	Yanjiang District
												Rong County	Weiyuan County	Anyue County
												Fushun County	Zizhong County	Lezhi County
												Dong District	Longchang City
												Xi District	Shizhong District (Leshan)

## Sheet: Table S2 basic
	Table S2 Basic information of 181 counties in Sichuan Province
	No.	County	Ave. Altitude (m)		Population (1000 person)												Ave.GDP
					2019	2018	2017	2016	2015	2014	2013	2012	2011	2010	2009		2019	2018	2017	2016	2015	2014	2013	2012	2011	2010	2009
		Yi			2531	2523	2461.6	2456.6	2363.4	2324.9	2310.9	2303.95	2292.72	2290.62	2270.43
	1	Yanyuan County	2742		364	361	370.5	369.6	361	357	354	351.336	350.984	350.668	340.58		36623	24606	21967	20745	21209	23880	21800	21084	18893	14505	11549
	2	Puge County	2416		171	169	175.3	174.6	162	159	158	157.703	157.546	157.604	153.07		19097	14882	14087	14376	14373	13777	13707	12480	11279	9701	8387
	3	Butuo County	2716		188	189	181.9	181.7	168	164	163	161.694	161.532	161.387	156.744		17602	13056	13239	14052	13639	14543	14727	13674	12066	9376	7559
	4	Jinyang County	2156		185	184	173.8	173.3	170	168	167	166.687	163.52	163.373	158.673		21264	17948	17474	16850	16654	16755	14567	14805	13155	11245	9303
	5	Zhaojue County	2481		277	277	260.5	259.1	256	250	248	247.535	247.287	247.065	239.956		14150	11100	10668	10667	9923	9385	8684	7859	6962	5876	5275
	6	Xide County	2580		196	197	173.6	173.2	169	167	166	165.688	165.523	165.374	160.616		15791	12909	13136	11685	11393	11499	11960	10954	10407	8443	7180
	7	Yuexi County	2615		314	313	293.9	293.2	282	272	269	268.495	268.227	267.985	260.275		16770	12438	12469	12522	12282	12340	12951	12095	10681	8680	7608
	8	Ganluo County	2109		215	214	223.1	223	198	196	195	194.634	194.039	193.305	187.743		18440	14951	13339	12678	12542	12781	12221	13994	16077	11943	8757
	9	Leibo County	1619		247	247	240.5	239.8	228	225	223	222.382	222.159	221.959	215.573		28382	26841	25993	25433	24623	24347	20463	19811	16904	12511	9512
	10	Jinkouhe District	1732		45	46	46.1	46.9	49	49.3	49.3	49.4	49.2	49.2	49.5		70597	81845	77051	41485	64885	60497	58346	53816	48525	37735	30062
	11	Ebian County	1411		139	137	133.8	135.6	135.8	136.7	139.2	139.2	139.2	139.2	153.2		37115	33129	31465	27855	25943	23929	22072	20682	18475	14913	13059
	12	Mabian County	1090		190	189	188.6	186.6	184.6	180.9	179.4	179.2	173.5	173.5	194.5		25283	21281	20040	18821	17547	16577	15536	14383	12689	10171	8921
		Zang			2282	2276	2263.6	2252	2228	2200.2	2181	2159.48	2133.24	2121.07	2056.35
	1	Barkam City	3732		61	60	59.9	59.8	59.6	59.1	58.9	57.169	56.6545	56.4899	56.384		66269	47816	43115	40691	37164	33941	31884	28286	23902	19624	17767
	2	Wenchuan County	2729		102	103	102.3	100.2	97.5	101.6	101.5	99.1086	98.2167	97.8948	97.7111		70864	56947	56829	57277	55892	54127	48070	45762	40602	31801	21888
	3	Li County	3346		47	49	48.7	48.5	48.1	47.8	47.6	47.1572	46.7927	46.6156	46.5281		58289	50335	50533	48147	45778	42147	38316	32143	28094	19398	15667
	4	Mao County	2578		115	112	110.8	110.9	107.6	107.2	106.2	106.104	105.149	104.751	104.555		35772	30880	30604	30046	29719	29826	27093	23636	20434	13489	11465
	5	Songpan County	3624		76	75	75.2	75.1	74.8	74.2	73.3	73.234	73.1608	72.8938	73.7783		33449	28536	26206	25724	23924	21710	20302	17402	15279	11870	9942
	6	Jiuzhaigou County	2552		82	82	81.3	81.2	81.9	81.5	81.4	81.3267	81.2454	80.9378	81.9199		36990	31052	30351	31984	29858	27412	24827	22217	18533	15511	15256
	7	Jinchuan County	3420		74	75	75	74.5	74	69.6	68.1	68.0387	67.4264	67.171	67.9861		26912	18324	17258	16551	15932	15156	14030	11853	9343	7175	6149
	8	Xiaojin County	3617		81	80	80	79.9	79.8	78.8	78.4	78.0294	77.3272	77.0344	79.7394		29762	20400	19321	18112	16302	15194	13289	11738	9930	8065	7151
	9	Heishui County	3484		61	61	60.6	60.5	63.7	62.1	61.5	61.4447	61.3832	61.1908	62.5452		43270	36891	36950	34999	33928	31667	29371	24425	17255	14531	12035
	10	Rangtang County	3981		43	42	41.9	41.8	41.6	40.6	40	39.964	39.924	39.7729	41.6532		28709	22389	19657	18358	17643	16697	15690	14098	11846	10185	9459
	11	Aba County	3742		78	77	77	76.5	75.2	74.4	74.2	74.1332	74.0591	73.7787	75.4117		21423	14708	14261	13719	12849	11866	11178	9719	8098	7204	6413
	12	Ruoergai County	3500		77	78	78.1	77.4	78.1	76.3	76.1	76.0315	75.9555	75.6779	77.9529		33425	24013	22452	21116	19908	18258	17188	15372	13326	11305	9650
	13	Hongyuan County	3692		49	50	49.3	48.3	48.2	47.1	45	44.9595	44.9145	44.7445	45.7948		31028	26283	26056	25142	23537	21721	20596	17864	15045	12847	11104
	14	Kangding City	3330		135	134	135.8	135.3	133.8	133.3	133	126.039	120.622	120.102	110.705		77953	59385	51456	40924	37770	37765	36223	31096	29879	26250	22905
	15	Luding County	2771		89	88	88.5	88.9	88.7	88	87.5	86.0941	83.1264	81.5433	75.2106		31647	22843	20907	20612	21185	21101	20931	18782	13696	10639	9321
	16	Danba County	3258		68	69	69.4	70.4	70.3	69.9	69.8	65.5155	63.7791	62.1154	57.4915		28919	24104	21897	20136	19003	17462	17182	15590	14194	11503	9719
	17	Jiulong County	4076		66	65	66	66.1	66.4	63.8	63.1	62.0236	60.3265	60.2662	55.5859		42636	40117	36209	33315	32878	35319	42761	37236	32921	26666	22257
	18	Yajiang County	3651		59	58	56.7	55.2	53.1	51.4	51.2	50.138	49.5745	49.1249	45.3099		26022	22486	21567	20029	19126	17469	15071	12857	11156	8940	7786
	19	Daofu County	3928		62	61	60.6	59.9	58.4	57	56.5	56.4316	55.0973	55.0422	51.3181		21871	16216	14795	13752	12516	11894	11209	9714	8678	7112	6577
	20	Luhuo County	3960		51	51	49.2	48.9	48.4	48.1	47.6	47.5424	47.008	46.161	43.0378		23796	14728	13748	12728	11401	10778	9726	8614	7680	6332	5926
	21	Ganzi County	4172		73	76	73.5	72.5	72	70.4	69.4	69.316	68.1369	68.0688	63.4632		21965	14526	13542	12338	11479	11021	10278	8997	7860	6769	6370
	22	Xinlong County	4048		53	53	51.4	51.3	50.9	51.4	51.2	51.138	50.5633	50.5127	47.595		24313	19730	18301	16772	15454	14813	13154	11156	9553	8015	7495
	23	Dege County	4074		91	90	86.7	86.5	85.5	85	82.6	82.5001	81.3728	80.2914	74.8589		16471	10674	9858	9092	8340	8021	7385	6513	5670	4785	4449
	24	Baiyu County	3959		61	61	61	60.7	59.1	57.4	57.1	57.0309	56.3899	56.0335	52.2423		30834	22539	20446	18433	17515	17169	18322	17625	15382	12640	11103
	25	Shiqu County	4205		102	101	101.3	101.1	99.7	97.9	97.7	97.4818	96.3861	95.2897	88.8424		17489	9939	9023	8338	7586	7228	7303	7287	6466	5365	4991
	26	Seda County	4181		64	64	61.8	61.4	61	60.4	59.4	59.3281	58.6613	58.6026	54.6376		22409	13522	12312	11275	10074	9357	8511	7495	6481	5973	6473
	27	Litang County	4305		74	74	73.7	73.1	72	71	70.1	70.0152	69.2282	69.159	64.4797		24690	17506	15859	14310	13445	12688	11799	10257	9279	8373	8164
	28	Batang County	3908		49	50	52.8	52.5	50.8	50.4	50	49.9395	49.3782	49.3288	45.9912		32447	26853	23265	20624	19605	21066	18789	16007	14097	10878	8887
	29	Xiangcheng County	3928		36	36	35.4	35.3	34.5	33.6	33.1	33.0599	32.6884	32.6557	30.4462		38946	30415	27784	25054	22208	21200	21276	18180	15455	13122	11965
	30	Daocheng County	4330		36	37	34.1	33.4	32.7	32.2	32	31.9613	31.602	31.5704	29.4344		35672	22904	21652	19676	18385	17264	16428	14407	12459	9869	8281
	31	Derong County	3530		30	28	28.4	28	27.6	26.7	26.5	26.4679	26.1704	26.1443	24.3753		36665	32476	28872	25277	23149	21724	19078	16300	14057	11110	9368
	32	Muli County	3394		137	136	137.2	136.9	133	132	131	130.754	130.923	130.106	129.362		37611	23159	21931	22029	20863	19866	18778	17445	15103	11483	9204
		OMC			8039	8018	8014.4	8010.7	7953.4	7918.9	7887.8	7862.81	7841.48	7839.3	7995.4
	1	Xichang City	1970		825	818	777.2	775	754	751	744	731.004	721.963	718.313	688.068		69063	63864	62033	59804	56674	56011	50342	45325	41039	33125	27371
	2	Dechang County	2117		225	225	221.7	221	219	218	216	215.595	215.379	215.005	208.82		33764	33600	32165	30998	28717	26669	26958	24468	21244	17647	15202
	3	Huili County	1979		428	426	443.5	442.6	442	439	437	436.18	431.744	431.355	418.945		38251	46000	50562	49522	46616	49313	47119	43864	38857	29830	23155
	4	Huidong County	2221		388	387	378.2	377	374	370	368	367.309	366.942	366.612	356.064		34458	37453	35708	33044	31674	32679	30915	29554	26743	23008	18854
	5	Ningnan County	1746		188	187	191.7	191.4	184	181	177	176.668	176.491	176.332	171.259		33556	32381	30531	28825	27168	27479	25482	22387	19693	15311	12253
	6	Mianning County	2647		363	362	359.2	358	357	352	351	350.341	349.991	349.676	339.616		31963	34662	32508	30004	27403	26498	23964	22182	19027	14560	11892
	7	Meigu County	2389		217	216	233.4	232.8	223	219	218	217.009	216.792	216.897	213.657		16586	11528	10552	9285	8749	8570	8354	7973	7081	6166	5447
	8	Beichuan County	1648		226	225	223	220.9	212.7	210.1	203.2	202.2	202.1	201.2	238.6		32765	24975	22618	20243	19011	18121	17052	15835	14233	11316	8693
	9	Pingwu County	2149		160	159	165	171	172.1	171	172.5	172.1	172	171.8	195.9		33951	27808	24719	21693	20559	19822	18213	16381	14055	11352	9382
	10	Hanyuan County	1760		320	320	319.5	318.1	318	325.4	325.2	323.899	321.345	320.841	328.265		32511	25882	24107	21713	19686	18059	16439	15325	12764	9714	8525
	11	Shimian County	2458		127	127	127.4	127.8	127.7	127	127	126.492	124.987	124.791	127.608		75945	69355	64998	59492	54949	50748	46198	42367	38370	32226	26355
	12	Baoxing County	1900		58	58	53.9	58.1	58	57.9	57.8	57.5688	57.4594	57.3693	58.6968		57870	61096	57104	49396	44858	40461	35565	35126	31488	25833	21239
	13	Renhe District	1712		280	276	273.4	271.1	270.9	269.7	265.7	265.4	265.6	264.7	260.2		80220	93054	91966	80326	73257	68251	64256	57857	48111	40278	30858
	14	Miyi County	1914		231	233	232.9	232.6	228.6	224.7	222.5	222.1	221.2	220.8	214.6		64150	71074	69551	62919	57878	54596	49261	43207	35196	27024	19843
	15	Yanbian County	1974		201	200	199.9	200.1	200.4	204.9	213.2	213.1	211.4	211.2	207.6		61747	71684	69884	61942	55808	52076	48762	48481	42731	33384	25096
	16	Xuyong County	786		583	582	581.6	580.8	579.6	578.6	580.3	583.5	583.5	581.1	628.7		23577	21366	19849	18844	17311	15938	14439	13075	11418	9020	7399
	17	Gulin County	1077		690	692	690.7	700.6	702.9	707.1	708.6	708.1	708.1	707.6	748.8		24933	22824	21530	19965	18167	17713	16277	14845	12689	9770	7811
	18	Gong County	522		375	375	374.5	374	374	372.1	371.6	371.507	371.953	375.576	375.426		42204	42897	39434	35497	32916	30950	28073	25429	22772	17209	12800
	19	Junlian County	716		334	333	332.7	332.4	332.4	330.5	330	329.918	330.313	332.91	332.777		40016	43126	39674	36057	33448	32119	28657	30712	28019	20518	15487
	20	Xingwen County	550		390	388	386.7	386.5	386.5	384.6	384.2	384.104	384.565	387.588	387.433		33666	27697	25381	22738	20956	19435	17785	16740	14367	11435	9591
	21	Pingshan County	520		257	257	256.3	256.1	256.1	254.8	254.5	254.436	254.742	256.744	256.641		29455	20633	18759	16982	15680	14800	13450	11871	10684	8023	6362
	22	Xuanhan County	552		1023	1022	1038.4	1031.5	1029.8	1020.5	1011.5	1005.98	1004.97	1004.66	1088.11		36177	29181	25763	23530	21845	24662	22879	19627	16255	12144	9853
	23	Yingjing County	1304		150	150	153.6	151.3	150.7	150	149	148.304	147.939	146.228	149.612		49709	48822	46961	43719	40781	37545	33751	32997	29294	23917	19765
		PSC			20464.3	20434	20374.5	20261.7	20201.1	20060.2	19999.1	19942	19870.8	19824.4	20657.7
	1	Chaotian District	946		191	190	189.5	192.5	192	187	185	181.764	174.347	174.002	173.63		33721	26352	23361	20801	19172	18410	17655	16496	14420	9496	6715
	2	Wangcang County	880		416	415	412	407	406.2	398.2	394.2	392.397	391.004	390.113	432.747		31160	27039	25046	23728	22115	21028	18950	16980	15248	11884	9965
	3	Cangxi County	514		613	612	610.6	606.5	606	586.4	578.4	580.661	580.081	579.501	682.684		27041	25012	22940	20598	19046	17977	16154	14834	12922	10133	8088
	4	Jialing District	333		624	623	619.6	618	615.3	612.4	610.7	609.554	606.027	604.89	603.825		32733	27095	24868	22217	20515	19578	18153	16443	14105	11478	9427
	5	Nanbu County	391		938	941	939.5	938.5	934.2	929.8	927.1	928.361	927.989	927.247	925.615		42642	37226	34070	30864	28561	27528	25183	22412	19494	15613	13117
	6	Yilong County	386		934	937	935.1	934.1	929.5	925.1	922.4	920.67	918.242	916.519	914.906		25342	21768	20039	18124	16673	15799	14512	12514	10893	8809	7446
	7	Langzhong City	451		735	737	734.3	731.9	728.5	725	723.6	723.966	721.777	724.522	722.247		34512	31954	29373	26553	24605	23233	21762	19155	16687	13591	11447
	8	Guangan District	387		893	887	891.1	886.7	871.5	866.9	864	861.063	859.341	857.282	856.025		44687.5	49295	45811	43611	41393.5	38267.5	34771.5	25511	22449	16557	12503
	9	Wanyuan City	1061		424	415	420.4	416.2	416.1	412	411.9	410.076	409.666	408.888	435.341		31291	33836	32597	30201	28684	28395	26395	24664	19294	14778	11758
	10	Tongjiang County	675		671	697	706.3	711.1	713.3	712.3	693.4	691.626	689.552	688.414	666.932		19584	17605	16242	14665	13662	12862	11859	11206	9531	7998	7130
	11	Nanjiang County	914		606	609	612.5	615.9	615.7	615.1	613.5	612.046	610.21	609.549	592.469		22697	21854	20320	18345	17071	15849	14451	13539	11477	9237	7600
	12	Pingchang County	515		812	790	799.3	810.5	841.5	839.6	870.1	867.62	865.017	859.827	835.17		22806	19624	18080	15918	14429	12882	11742	11015	9379	8006	7126
	13	Hechuan County	343		706	704	707.6	707.5	708.7	698.4	700.5	701.1	700.3	700.1	734		34492	28416	26832	25146	22988	21875	19647	17498	15335	11985	10002
	14	Lizhou District	794		558	556	556	551	549	539	534	530.318	510.348	508.138	507.05		58492	49122	45050	40650	37931	36179	33491	30388	26585	21979	18678
	15	Zhaohua District	827		187	186	184.2	183.5	183.4	178.7	176.7	170.074	161.877	160.715	167.371		34983	29543	27224	24502	22683	21952	21021	19926	17436	11841	8881
	16	Qingchuan County	1180		214	213	212.8	211.9	211.7	206.7	203.7	203.44	202.236	202.034	229.396		22631	18377	16835	15019	13940	13455	12792	11521	9427	7206	6232
	17	Jiange County	824		496	495	494.9	482.6	481.7	479	473	471.396	470.125	469.504	551.09		28890	24284	22534	20385	18738	17483	16420	15032	13242	9542	7473
	18	Muchuan County	697		205	205	211	211.5	211.8	212.1	213.5	213.5	212.4	212.4	218.4		34569	29174	27880	27575	25702	23557	22575	21217	18714	14674	12058
	19	Gaoping District	333		615	614	610.6	608.5	603.9	601	599.3	592.176	588.749	587.644	576.61		33057	28061	25763	23139	21328	20142	18631	17029	15246	12272	9709
	20	Yingshan County	387		752	754	751.2	749.6	743	739.5	737.4	736.017	737.758	737.373	736.075		28081	25256	23136	20763	19197	18148	16894	14903	12958	10528	9041
	21	Pengan County	361		577	576	573.1	570.8	569.1	566.4	564.8	563.74	568.318	561.852	568.863		34909	30004	27652	24886	22971	21693	21041	18840	16475	13377	11135
	22	Gao County	542		415	415	414.4	414	414	412.2	411.9	411.797	412.291	415.532	415.366		37033	35370	32484	29472	27336	25976	23828	22068	19363	15083	12104
	23	Yuechi County	360		785	782	782.2	788.7	788	782.7	781.4	779.433	777.874	777.097	850.292		32073	31096	29160	25819	24072	22097	20202	18243	15961	12624	10256
	24	Wusheng County	317		586	586	586.6	591.2	590.2	589.9	588.7	587.595	586.42	585.233	739.922		40374	38847	36654	34378	32064	29403	26774	24181	21214	15815	12249
	25	Lingshui County	482		706	705	708	714.7	714.3	710.3	709	707.669	706.254	705.548	895.338		32950	35326	32772	29661	27728	25460	23194	20972	18384	13823	10648
	26	Huayin City	459		281	281	282.4	283.4	282.7	281.8	281.2	280.672	280.111	279.831	345.401		59610	54914	52027	50589	47612	43538	39471	35890	31852	24670	19772
	27	Tongchuan District	470		786	782	704.6	655.5	633.2	626.7	625.2	620.195	617.575	616.226	614.993		42283	32198	33418	32219	31490	31596	30075	32826	30968	26203	22622
	28	Dachuan District	462		1050	1046	1033.2	1024.8	1020.4	1017.2	983.5	980.533	979.852	969.292	967.354		34095	26610	25441	23513	22111	21866	20321	18100	16878	13965	11453
	29	Kaijiang County	572		449	448	453	450.1	449.7	442.1	435	434.24	433.906	433.081	466.121		31675	28330	27014	24867	23337	23268	21905	20367	17441	13739	11210
	30	Dazhu County	512		893	891	895.8	889.7	888.6	885.5	883.5	881.733	880.851	879.178	935.95		41578	37086	34905	31889	29635	28642	26400	24280	22491	17490	13974
	31	Qu County	292		1116	1116	1144.1	1129.9	1129.8	1126.1	1162.3	1159.98	1158.82	1156.61	1228.15		30337	24309	22695	20846	19294	18260	16578	15128	13865	10945	8866
	32	Bazhou District	558		1230.3	1226	1198.6	1173.9	1158.1	1155.1	1140.2	1136.64	1131.53	1126.24	1068.42		23292	18262	17284.5	15928.5	14536	13086	11909.5	11891	11242	9386	8060
		NMC			50434	50159	49905.9	49639	49292.3	48897.9	48691.2	48493.9	48361.9	48342.9	48870.2
	1	Jinjiang District	498		716	708	704.3	701.3	699.3	695.3	695.1	689.128	684.8	681.037	587.994		157617	146527	132589	119176	110166	102765	95219	87483	73735	62784	51500
	2	Qingyang District	510		856	847	844.1	841.2	841	835.7	835.3	828.144	823.721	824.121	679.934		150785	140739	125419	112430	103547	97066	90105	82738	70503	60490	50419
	3	Jinniu District	513		1220	1217	1214.3	1211.3	1203.5	1202.9	1202.4	1192.14	1182.85	1182.84	1030.72		105843	98457	87487	78686	72754	67805	62598	57760	49347	43929	40199
	4	Wuhou District	492		1925	1869	1810.3	1768.1	1725.1	1675.7	1674.1	1661.27	1648.19	1645.39	1407.24		147346	100448	89544	79932	73247	68108	63953	59100	45024	45210	38605
	5	Chenghua District	504		960	954	946.5	945.6	944	943	942.8	934.835	927.773	926.01	843.887		110766	99855	89667	80038	73472	69045	64136	59052	50733	42676	34802
	6	Longquanyi District	550		947	914	872.3	859.5	840.2	809.4	793.6	786.896	781.698	780.371	719.591		141815	145855	138685	122276	121500	117854	106105	81293	59923	53463	44086
	7	Qingbaijiang District	511		440	429	406.7	402.1	398.7	395.5	394.3	390.969	387.89	387.231	346.071		121034	113675	104234	91661	85182	82690	76626	71176	63403	50431	40867
	8	Xindu District	502		919	906	901.2	883.9	848.6	814.1	794.6	787.887	781.682	780.354	759.576		90439	88446	80962	72974	70095	67403	63631	58370	50841	44452	39092
	9	Wenjiang District	553		544	523	508.6	498.7	495.6	475.7	463.8	459.882	456.26	455.485	410.809		111530	105661	96876	85772	80621	77588	72598	65828	56931	50518	43968
	10	Shuangliu District	492		1515	1465	1399.1	1359.9	1302.9	1254	1230.7	1220.3	1210.69	1208.7	1050.38		102305	87881	80876	72642	67862	65561	61965	58134	47845	43940	40851
	11	Pidu District	562		866	857	847.8	840.2	825.2	817.3	770.6	764.09	758.072	756.785	682.706		137923	68069	62208	55569	51865	49957	47003	42847	34072	53080	36170
	12	Xinjin District	478		337	331	321.2	317.1	312.6	309.6	307.5	304.902	302.501	301.987	302.427		112192	103470	94437	82312	73990	67502	61721	56066	48295	39097	32697
	13	Jintang County	495		720	714	701	716	725.8	725	723.7	717.586	711.935	710.795	701.219		61428	59939	52928	44896	39302	34800	31313	28101	22883	17752	14760
	14	Dayi County	892		514	511	511.1	509.3	507.8	503.7	507.4	503.114	499.151	498.303	489.527		55690	50895	45212	40155	36181	32703	29383	26408	22675	18437	15346
	15	Pujiang County	567		262	261	256.2	254.1	253.6	247.4	245.7	243.624	241.706	241.295	237.676		64300	58720	53273	46463	42286	39309	36175	33137	28672	23269	19024
	16	Dujiangyan City	1517		702	697	690.9	685	680.2	671.2	667	661.365	656.157	655.042	640.923		60645	55446	50654	44861	40754	37600	34534	31481	26839	22036	18423
	17	Pengzhou City	1161		781	778	777.9	777.5	771.3	770.5	768.2	761.71	755.711	754.428	730.58		67413	52909	53051	46582	43268	39218	30736	27877	24224	19343	16107
	18	Qionglai City	694		620	619	618.8	617.8	617.8	617.7	617.1	611.887	607.068	606.037	596.714		53387	48259	42761	36926	33054	29778	26847	24488	21043	17114	14253
	19	Chongzhou City	689		666	665	664.8	664.5	664.3	663.8	663.7	658.093	652.91	651.801	647.999		57224	51134	45193	38237	34045	30616	27663	24695	21274	17331	14475
	20	Jianyang City	453		1071	1065	1047.6	1064.5	1051.7	1045.9	1046.8	1037.96	1029.78	1028.03	1097.4		51841	55278	49932	34567	38270	36049	32877	29379	24618	17529	13355
	21	Ziliujin District	333		544	506	487.2	410.9	410.5	390.6	384.8	374.2	360.9	360.5	363.8		67624	65577	69877	77079	74211	73369	71572	68778	64599	49306	37862
	22	Gongjin District	341		293	292	285.5	288.4	264.6	265	264.1	261.2	260.1	260	259.4		48588	57275	53962	47713	45677	42410	39156	34787	30337	24507	20040
	23	Daan District	324		402	430	433.8	378.2	379	384.5	384.6	381.6	377.9	377.3	388.4		39734	52434	52445	55421	51584	48463	45495	40380	35182	29205	24161
	24	Yantan District	322		376	388	349	314.8	294.8	286.8	283	280.5	281.1	278.8	287.7		56970	48920	50260	43402	41253	38624	35860	30220	26292	19232	14350
	25	Rong County	430		552	540	572	593.8	591.2	590.4	591.2	590.1	586.4	582.7	598.8		40284	37589	33486	34030	31504	29355	27076	24401	21346	17478	14721
	26	Fushun County	318		755	764	773.9	794.7	830.1	828.5	830.6	825.6	817.6	819.7	908.9		43249	39087	34191	29858	26744	24928	23235	20652	18033	14838	12466
	27	Dong District	1497		365	384	383.8	383	383	382	381	380.2	373.4	369.9	348.7		115486	124312	120547	107581	98572	93581	86470	82379	74845	66912	61022
	28	Xi District	1594		137	143	146.1	148.8	149.6	150.7	150.9	150.1	148.3	147.4	138.9		58571	91080	88113	77617	70440	66421	58566	52429	50392	40039	32949
	29	Jiangyang District	315		629	620	616.5	611.2	607	601.5	595	595.5	584.9	583.1	570.9		96118	80968	76207	70648	66235	58986	53909	49117	43376	33773	27283
	30	Naxi District	345		470	469	468.3	464.1	461.1	459.6	458.4	458.8	451.2	450.9	446.9		40736	32600	31104	29256	26964	25735	23315	21230	19294	16184	13163
	31	Longmatan District	312		401	385	382.4	373.3	359.7	357.4	353.4	353.4	350.7	349.7	345.5		91227	63938	60311	56865	53027	50811	45860	41434	36095	28455	23288
	32	Lu County	329		850	872	870.1	868.9	866.2	847.4	849.6	849.6	846.3	845.5	868.2		43954	35994	34554	32310	29037	27935	25391	23288	20355	15657	12635
	33	Jingyang District	536		768	760	755	748	747	743.8	742	741	738	737	734		89297	83282	74474	66901	61177	58838	55580	51725	47267	40202	32333
	34	Luojiang District	533		231	228	223	222	221	222	223	225	228	229	234		61787	56021	50021	43869	39721	36639	33849	31832	28209	21449	17470
	35	Zhongjiang County	484		1079	1077	1076.1	1078.4	1081	1080	1090	1094	1143	1159	1187		35180	36234	31943	28818	26649	24788	22315	19938	16924	13641	11781
	36	Guanghan City	494		603	602	601	596	592	596	594.6	595.9	598.5	598.8	597.9		72028	74990	66849	59877	54533	51237	46323	42559	37813	30251	25634
	37	Shifang City	1303		422	418	419.1	418.6	418.1	417	416	416.8	421.7	428.3	429.8		85380	77343	67955	59900	55992	52860	49834	45557	40552	31881	25250
	38	Mianzhu City	1212		458	460	457.4	456.7	454.1	452.1	458.1	458.6	462.7	463.9	474.3		74091	63607	57034	52210	47533	44214	40471	36294	31079	24533	25535
	39	Fucheng District	510		961	947	928.7	906.9	875.6	857.1	835.7	825.3	821.8	819.9	810.2		107449	92313	84431	75475	72418	69451	65013	58865	52356	44634	41722
	40	Youxian District	514		525	522	519.6	517.2	525	515.7	497.7	486.4	483.3	482.1	480.1		72937	51511	46501	38809	36175	34783	32465	27505	24054	20158	16254
	41	Anzhou District	908		394	393	390	387.4	387	387	386.3	377.7	370.9	370.7	371.7		47150	37382	33973	30463	28357	26499	24339	22225	19511	14306	11305
	42	Santai County	453		1058	1058	1055.7	1052.7	1049.3	1047.9	1046.4	1045.1	1041.2	1040.3	1196		35891	25528	23303	21252	19569	18337	17035	18082	15907	12072	9944
	43	Yanting County	460		457	457	455.5	454.4	451	438	433	432.3	430.4	430.2	468.9		35315	24990	22820	20805	19393	18566	17391	18685	16795	11686	8863
	44	Zitong County	576		309	309	307.6	306.3	305.9	318	308	307.8	307.2	307.1	339.1		44770	36545	32875	29984	27339	25576	23948	22053	19803	14557	10903
	45	Jiangyou City	890		787	787	790.5	794.1	793.4	794.6	793.6	791.3	791.1	790.7	862.5		57978	54264	48542	43726	40647	37856	34035	31028	27853	22055	17872
	46	Chuanshan District	329		683	681	678.5	671.5	668.5	666	665.7	663.175	661.105	659.15	675.201		59287	50648	47717	42733	38693	33966	31598	27417	25303	19302	15850
	47	Anju District	331		638	643	642	646	645.7	645.6	643.8	642.502	641.136	639.608	657.183		29355	26062	23020	20192	17847	15525	14017	13299	11610	8834	6996
	48	Pengxi County	349		524	527	539.6	536.9	559.4	557.9	556.7	554.01	552.832	551.502	629.859		33950	30143	27415	24176	21443	19119	17991	16263	13850	10261	7816
	49	Daying County	366		483	478	484.5	485.8	484.6	483.3	482.3	481.702	480.678	479.518	537.382		36394	42779	38987	33951	31440	28021	25925	24483	21419	18116	15502
	50	Shehong City	403		861	873	891.3	957.8	931.8	929.7	926.5	926.351	924.383	922.208	1079.42		46147	35629	32907	29335	26844	24167	22461	20618	18088	14716	11816
	51	Shizhong District (Neijiang)	343		518	531.4	535.2	529.6	520.7	515.7	515.6	512.877	511.356	510.144	521.078		50460	51961	49805	49767	41664	39753	37442	34922	31041	24789	19767
	52	Dongxing District	360		806	797.3	775.3	765.3	765.3	761.5	760.5	759.434	754.362	751.908	768.022		31043	29087	27539	27482	28698	28573	26418	24303	20964	15977	12277
	53	Weiyuan County	432		589	590.4	586.3	592.7	595.7	595.2	592	591.9	591.484	590.893	651.424		59554	59641	56305	53409	49443	49528	44943	39350	34349	26171	20024
	54	Zizhong County	402		1154	1156.9	1209.1	1211.2	1211.2	1214.1	1211.2	1209.5	1208.17	1206.96	1307.51		23922	22822	21211	21132	19470	19303	17965	16535	14488	11479	9347
	55	Longchang City	357		633	623	647.8	647.8	646.8	646.1	645.3	644.395	643.74	643.097	708.975		46506	44853	41052	39033	36047	31940	29533	27747	24576	18971	14749
	56	Shizhong District (Leshan)	410		693	691	687.1	681.8	679.5	677.5	675.2	675.1	674.5	671.2	690.2		58282	50815	47017	45680	42091	39207	36078	32827	29143	24801	21378
	57	Shawan District	687		170	171	172.5	175.3	177.3	176.7	179.7	179.2	177.6	175.4	186.1		102925	123513	115101	105744	98215	91165	84820	76067	64273	48544	38060
	58	Wutongqiao District	415		306	310	318.5	321.5	322.4	325.7	324.5	324.3	324.3	322.3	344.5		70890	54631	50429	45700	42161	39287	40733	37976	34357	27732	22494
	59	Qianwei County	447		429	427	427	424.3	423.3	421.6	429.8	429.5	429.2	429.2	437.7		50442	40051	37505	34490	31675	28745	26212	23658	21053	16053	12580
	60	Jinyan County	422		307	304	301.5	298	296	292.5	288.9	288.9	288.6	288.8	301.1		37973	31864	30292	29181	27455	25989	24447	22650	20295	14727	11133
	61	Jiajiang County	493		331	331	331.6	332.5	332.7	332.5	333.5	333.5	333.6	333.6	349.6		61542	47350	44175	41192	37777	35217	32511	29540	26114	20695	16782
	62	Emeishan City	726		456	456	454.4	451	448.1	444.5	442.6	442.6	441.2	441.2	455.2		72027	60019	55784	53647	47285	43781	40547	37256	33527	27422	23139
	63	Shunqing District	333		721	720	719.2	717.5	711.9	708.5	707.1	701.773	692.413	691.113	680.897		61089	55624	49873	44149	40609	38133	35996	32546	28484	22031	17479
	64	Xichong County	375		539	538	535.3	533.3	528.6	526.1	524.6	524.04	524.008	528.025	524.095		31651	25160	23060	20717	19150	18070	16196	14120	12556	10247	8710
	65	Dongpo District	445		838	837	836.9	841.2	839.2	837	832	821.251	815.037	811.522	810.71		56847	51468	48318	45492	41968	38715	35403	32360	27922	23326	19694
	66	Pengshan District	466		330	321	320.1	319	317.9	310.4	309.5	309.221	308.873	305.864	301.106		54693	49413	46697	42104	39282	36234	32946	31158	28095	22773	20305
	67	Renshou County	452		1199	1201	1194.2	1219.2	1226.2	1228.1	1223.7	1222.6	1221.92	1220.8	1250.49		36814	34097	31970	30089	27677	25489	23286	21103	18135	14139	11696
	68	Hongya County	588		310	309	309	308.3	307.3	305.3	304.3	304.026	303.835	303.531	310.913		40664	37981	35841	35260	32669	30542	28047	25777	22629	18294	15921
	69	Danling County	542		149	148	146.5	145.3	143.2	142.5	142.4	142.972	142.488	142.345	145.307		48045	42083	39535	37614	35020	31369	28740	26132	22591	17967	15674
	70	Qingshen County	439		169	168	168.1	167.9	167.5	166.4	166.5	166.35	166.136	165.97	173.426		51693	47067	44383	41859	38888	35573	32381	29316	25477	20449	17228
	71	Cuiping District	388		811	892	877.9	866.9	852.7	849	848	844.088	843.244	842.485	840.395		110962	79106	71255	63370	60133	57178	55022	50954	45173	39324	34670
	72	Nanxi District	333		349	348	345.5	342.9	341	339.3	339	338.815	338.476	338.132	333.895		51437	41090	37785	34133	31658	30079	27588	25377	21845	16630	13347
	73	Xuzhou District	426		875	782	778.8	775.7	771.8	769.6	768.6	768.408	767.639	766.945	762.408		58741	37464	33765	30323	28197	26139	23539	20418	17246	13373	11201
	74	Jiangan County	340		422	419	417.6	417.1	417.1	415.3	415	414.896	414.381	414.008	413.719		40061	36928	34154	31815	29452	27719	25331	23308	20751	15585	12577
	75	Changning County	387		345	347	345.6	344.4	344.5	342.6	342.2	342.114	342.425	342.117	341.98		49303	41220	37836	34274	31788	30119	28685	26510	23106	18200	15035
	76	Yuchen District	964		366	365	365.8	366.3	366.4	360.9	359.8	358	356.94	352.811	350.694		55329	48659	45135	40378	38506	36100	33198	31752	28230	23255	19606
	77	Mingshan District	833		269	269	268.1	267.4	266.7	265	264.9	263.04	259.91	256.904	255.362		36530	30240	27850	24906	23000	21090	19319	18677	16640	13211	10713
	78	Tianquan County	1301		142	141	139.1	138.2	138.6	138	138	137.448	137.187	136.972	140.141		47537	45823	42817	38868	35004	32017	28229	27603	24617	20965	16979
	79	Lushan County	1030		109	110	110.4	112.5	120.7	119.5	112	111.552	111.34	111.065	116.636		43307	39203	35804	30446	26871	25423	23081	23086	20558	16548	13803
	80	Yanjiang District	404		929	914	917.4	901.9	877.3	872.9	879.4	891.993	902.697	913.8	955.875		36713	54873	53293	50065	46893	44165	39917	35820	30143	23358	18549
	81	Anyue County	355		1079	1095	1124.1	1126.2	1123.6	1114.7	1122.6	1128.68	1160.22	1177.49	1494.65		23209	31094	29124	27055	25072	23587	21523	19192	16247	11814	9057
	82	Lezhi County	422		495	503	511.6	512.4	514.7	513.7	522.4	529.881	537.339	545.749	692.11		37514	43177	40957	37659	34627	32338	29277	26159	21729	14817	10864

## Sheet: Table S3 doctor
	Table S3 Doctor number of 181 counties in Sichuan Province
	No.	County		Doctor
				2019	2018	2017	2016	2015	2014	2013	2012	2011	2010	2009
		Yi		3114	2825	2600	2603	2646	2343	2214	2081	2200	2244	2341
	1	Yanyuan County		473	420	380	381	461	342	329	324	329	319	306
	2	Puge County		197	198	167	170	165	146	147	149	159	160	167
	3	Butuo County		207	159	165	149	141	121	112	86	89	181	199
	4	Jinyang County		175	210	182	192	187	175	175	170	181	146	163
	5	Zhaojue County		240	178	185	206	203	185	156	149	170	172	180
	6	Xide County		208	184	161	171	183	149	152	170	165	136	174
	7	Yuexi County		397	387	344	315	325	291	263	251	269	274	258
	8	Ganluo County		281	278	281	281	237	223	208	211	213	234	249
	9	Leibo County		369	324	303	311	306	309	267	205	229	229	230
	10	Jinkouhe District		98	87	71	66	62	64	64	65	85	79	79
	11	Ebian County		204	181	167	171	185	181	173	165	174	173	178
	12	Mabian County		265	219	194	190	191	157	168	136	137	141	158
		Zang		4472	3984	3977	3900	3739	3840	3731	3525	3512	3228	3491
	1	Barkam City		386	349	347	363	347	339	353	351	298	258	261
	2	Wenchuan County		260	245	232	233	227	226	204	187	174	148	162
	3	Li County		129	115	104	106	99	77	87	71	81	70	80
	4	Mao County		282	248	316	294	253	243	207	189	156	131	174
	5	Songpan County		182	142	122	125	123	133	126	128	122	94	112
	6	Jiuzhaigou County		221	188	180	180	177	164	161	151	133	132	142
	7	Jinchuan County		180	171	162	150	144	143	137	118	104	80	108
	8	Xiaojin County		170	142	139	114	108	104	95	94	78	75	91
	9	Heishui County		100	86	75	77	71	70	73	64	68	73	75
	10	Rangtang County		81	79	83	85	83	89	81	67	75	69	68
	11	Aba County		99	100	108	169	152	127	84	74	73	54	78
	12	Ruoergai County		148	119	121	113	98	113	116	112	109	99	105
	13	Hongyuan County		107	108	103	94	104	104	105	91	94	87	101
	14	Kangding City		584	545	540	486	441	485	486	425	422	432	438
	15	Luding County		204	196	200	196	189	189	197	180	177	171	185
	16	Danba County		129	129	110	111	111	115	117	114	112	99	114
	17	Jiulong County		102	87	86	83	79	93	96	82	86	91	108
	18	Yajiang County		66	68	64	38	57	72	65	61	61	67	58
	19	Daofu County		97	82	83	93	87	85	95	82	71	82	87
	20	Luhuo County		54	54	61	55	66	59	44	97	93	91	85
	21	Ganzi County		86	66	67	73	65	75	76	78	72	64	60
	22	Xinlong County		71	57	57	53	44	51	45	47	48	51	51
	23	Dege County		66	45	49	57	67	57	56	47	54	51	55
	24	Baiyu County		62	54	50	51	50	49	45	47	63	58	67
	25	Shiqu County		49	42	32	40	41	54	54	57	65	58	61
	26	Seda County		65	60	59	60	44	44	49	48	53	55	58
	27	Litang County		37	40	59	55	60	75	74	68	68	69	47
	28	Batang County		63	34	51	37	45	84	81	76	168	84	83
	29	Xiangcheng County		56	46	43	45	52	57	59	61	59	61	72
	30	Daocheng County		65	50	41	40	40	43	38	50	52	49	56
	31	Derong County		61	36	36	49	44	54	58	51	53	52	58
	32	Muli County		210	201	197	175	171	167	167	157	170	173	191
		OMC		15200	14083	13145	13026	12930	12627	12188	11242	10683	10286	10097
	1	Xichang City		2706	2608	2464	2479	2367	2259	2259	2146	2092	2025	1922
	2	Dechang County		475	382	367	368	405	393	365	386	324	314	308
	3	Huili County		812	669	646	658	634	596	528	493	461	472	459
	4	Huidong County		480	433	421	474	439	429	391	341	292	306	281
	5	Ningnan County		463	387	390	346	355	287	259	226	250	243	237
	6	Mianning County		537	577	515	553	552	484	405	386	364	358	338
	7	Meigu County		201	167	150	134	136	112	94	88	85	100	112
	8	Beichuan County		457	424	385	372	422	322	312	274	265	209	221
	9	Pingwu County		340	353	317	285	293	302	265	250	198	165	170
	10	Hanyuan County		663	594	550	520	488	486	475	462	442	452	468
	11	Shimian County		347	341	325	321	369	360	362	334	297	287	260
	12	Baoxing County		126	113	114	115	118	123	124	116	115	128	133
	13	Renhe District		603	525	508	488	509	513	442	421	431	388	391
	14	Miyi County		588	534	506	483	489	490	469	411	374	347	338
	15	Yanbian County		372	356	365	362	348	365	356	313	323	300	295
	16	Xuyong County		872	796	739	744	775	758	717	706	651	570	539
	17	Gulin County		908	840	775	668	662	709	738	687	623	545	495
	18	Gong County		724	704	540	637	639	639	668	656	673	630	655
	19	Junlian County		540	495	483	429	377	426	410	381	320	295	319
	20	Xingwen County		608	572	526	494	470	490	487	412	390	398	396
	21	Pingshan County		409	367	317	308	278	280	271	235	215	221	219
	22	Xuanhan County		1546	1445	1381	1431	1476	1442	1438	1152	1139	1164	1200
	23	Yingjing County		423	401	361	357	329	362	353	366	359	369	341
		PSC		40366	37678	36030	34441	34497	34161	33772	31448	29566	27983	26667
	1	Chaotian District		312	300	294	295	295	343	300	271	295	326	315
	2	Wangcang County		832	798	716	677	688	704	711	688	717	724	716
	3	Cangxi County		1249	1259	1177	1127	1268	1200	1198	1085	1041	1063	1002
	4	Jialing District		730	733	679	611	593	539	525	489	506	402	478
	5	Nanbu County		1991	2055	1877	1881	1755	1687	1706	1662	1533	1453	1497
	6	Yilong County		1308	1343	1192	1158	1219	1133	1166	1042	1012	935	712
	7	Langzhong City		1934	1892	1940	1828	1911	1881	1834	1646	1475	1319	1483
	8	Guangan District		1942	1703	1595	1563	1472	1472	1411	1332	1223	1216	1145
	9	Wanyuan City		774	726	640	557	644	670	668	692	648	560	589
	10	Tongjiang County		1206	1115	1129	1026	1033	1117	1132	1026	933	952	780
	11	Nanjiang County		999	884	849	823	798	866	797	896	834	716	678
	12	Pingchang County		1578	1506	1531	1659	1522	1623	1630	1498	1343	1368	1330
	13	Hechuan County		1344	1158	1186	1127	1091	1098	1121	1024	931	770	771
	14	Lizhou District		2772	2525	2379	2213	2292	2186	2032	1945	1763	1686	1619
	15	Zhaohua District		358	325	319	322	338	342	348	337	339	342	320
	16	Qingchuan County		400	380	341	348	364	346	325	308	401	725	269
	17	Jiange County		820	756	660	691	749	795	813	792	724	719	671
	18	Muchuan County		324	281	210	228	245	265	266	255	255	235	228
	19	Gaoping District		1179	1139	993	933	868	768	843	733	725	653	648
	20	Yingshan County		1278	1107	1082	1050	989	911	1018	887	853	736	964
	21	Pengan County		866	888	874	897	809	752	753	631	630	469	562
	22	Gao County		607	495	461	439	442	474	492	473	453	491	463
	23	Yuechi County		1308	1218	1201	1119	1085	1002	920	880	867	841	837
	24	Wusheng County		1086	1007	998	962	935	871	868	843	788	751	717
	25	Lingshui County		1159	1078	1070	973	983	959	928	889	847	788	786
	26	Huayin City		555	549	510	525	514	491	492	479	466	437	444
	27	Tongchuan District		2461	2016	1827	1551	1553	1550	1506	1209	1247	1192	998
	28	Dachuan District		2026	1879	1880	1528	1686	1651	1581	1604	1432	1304	1315
	29	Kaijiang County		681	686	695	624	691	673	692	629	638	589	556
	30	Dazhu County		1481	1466	1349	1290	1296	1289	1268	1182	1100	961	927
	31	Qu County		1535	1373	1278	1315	1322	1361	1382	1233	1185	1235	1204
	32	Bazhou District		3271	3038	3098	3101	3047	3142	3046	2788	2362	2025	1643
		NMC		159236	147040	139833	132060	128399	126549	121937	115082	108053	100836	96088
	1	Jinjiang District		4312	3503	3360	3150	2876	2885	2692	2481	2217	2351	2035
	2	Qingyang District		7069	6264	6307	6186	6121	5659	5373	5127	4777	4473	4062
	3	Jinniu District		5619	5297	4950	4764	4692	4575	4240	4059	3773	3516	3282
	4	Wuhou District		15356	13461	12681	11673	11110	10228	9537	8848	8035	6859	5951
	5	Chenghua District		3841	3744	3435	3242	3078	3040	3079	3077	2971	2878	2735
	6	Longquanyi District		2789	2501	2312	2071	1962	1990	1883	1667	1498	1344	1268
	7	Qingbaijiang District		1169	1092	1009	975	989	914	845	786	726	699	706
	8	Xindu District		3288	2930	2787	2490	2291	2086	1915	1656	1550	1444	1341
	9	Wenjiang District		2655	2219	1908	1775	1645	1679	1605	1435	1332	1198	1113
	10	Shuangliu District		4677	4019	3730	3404	3074	3020	2865	2402	2337	2206	2094
	11	Pidu District		2570	2196	2142	2067	1963	1829	1761	1648	1560	1142	1040
	12	Xinjin District		963	941	880	846	816	792	799	749	692	627	561
	13	Jintang County		1779	1678	1624	1527	1510	1401	1363	1307	1243	1157	1076
	14	Dayi County		1514	1497	1415	1279	1241	1218	1208	1141	1095	933	849
	15	Pujiang County		722	763	669	615	583	607	603	551	502	437	454
	16	Dujiangyan City		2271	2061	1899	1809	1804	1830	1733	1737	1563	1392	1357
	17	Pengzhou City		2097	1960	1858	1777	1715	1759	1758	1644	1570	1313	1208
	18	Qionglai City		1472	1406	1304	1235	1194	1229	1167	1109	1111	770	803
	19	Chongzhou City		1981	1774	1726	1583	1572	1508	1400	1380	1327	1264	1166
	20	Jianyang City		2395	2242	2163	2250	2082	2348	2336	2159	1976	1832	1739
	21	Ziliujin District		2352	2250	2044	1999	1984	1848	1826	1702	1634	1659	1593
	22	Gongjin District		861	813	803	803	816	821	799	774	744	683	685
	23	Daan District		900	863	856	795	855	819	753	728	739	734	690
	24	Yantan District		488	462	423	337	400	409	396	373	339	311	336
	25	Rong County		1273	1254	1181	1101	1080	1147	1154	1018	942	853	752
	26	Fushun County		1590	1404	1419	1309	1346	1355	1307	1210	1170	1140	1149
	27	Dong District		2076	2063	2092	2050	2041	2074	1986	1924	2000	1774	1758
	28	Xi District		436	464	495	512	528	547	526	591	615	615	526
	29	Jiangyang District		4315	3640	3326	3161	3258	3012	2686	2476	2129	1893	1771
	30	Naxi District		754	674	662	660	628	709	714	516	625	596	571
	31	Longmatan District		1215	1148	1080	919	923	865	860	785	742	733	696
	32	Lu County		1605	1550	1469	1376	1301	1216	1237	1117	1154	1147	1035
	33	Jingyang District		3228	2975	3079	2738	2713	2453	2387	2250	2341	2132	2045
	34	Luojiang District		511	479	481	465	456	458	458	421	395	382	385
	35	Zhongjiang County		1761	1689	1677	1579	1569	1665	1655	1561	1471	1301	1246
	36	Guanghan City		1492	1412	1368	1313	1333	1248	1232	1214	1170	1199	1146
	37	Shifang City		1224	1312	1174	1146	1156	1103	1095	1094	1044	1049	993
	38	Mianzhu City		1434	1346	1118	1060	1023	1061	1036	965	931	800	769
	39	Fucheng District		4072	3879	3337	3128	2959	3089	3012	2920	2747	2581	2467
	40	Youxian District		1813	1550	1418	1324	1185	1189	1162	1065	990	917	892
	41	Anzhou District		939	871	884	810	811	834	828	810	746	786	759
	42	Santai County		2075	1905	1802	1770	1749	1787	1727	1624	1457	1377	1390
	43	Yanting County		900	872	797	780	757	765	711	636	602	533	549
	44	Zitong County		704	693	579	530	551	601	591	538	519	534	553
	45	Jiangyou City		2335	2291	2219	2186	2218	2166	2180	2055	1940	1857	1872
	46	Chuanshan District		2992	2811	2484	2200	2155	2096	2017	2010	1884	2053	1854
	47	Anju District		641	613	611	543	602	584	571	560	522	459	485
	48	Pengxi County		848	742	763	734	707	766	821	726	741	659	575
	49	Daying County		893	863	771	774	815	783	758	672	682	631	572
	50	Shehong City		2003	1933	1916	1883	1931	1903	1913	1934	1681	1348	1263
	51	Shizhong District (Neijiang)		2102	2020	1982	1909	1859	1822	1856	1774	1515	1420	1320
	52	Dongxing District		1821	1649	1579	1631	1526	1569	1527	1466	1442	1327	1330
	53	Weiyuan County		1352	1387	1330	1257	1306	1411	1323	1255	1231	1176	1191
	54	Zizhong County		1671	1531	1515	1440	1514	1523	1446	1414	1308	1362	1366
	55	Longchang City		1096	1061	1011	1039	808	820	823	789	793	720	993
	56	Shizhong District (Leshan)		2853	2683	2605	2441	2427	2295	2271	2116	1991	1856	1844
	57	Shawan District		427	414	392	357	379	373	377	350	371	349	368
	58	Wutongqiao District		552	561	558	557	598	661	672	663	630	612	573
	59	Qianwei County		968	934	938	918	880	892	929	972	933	892	882
	60	Jinyan County		614	574	572	544	568	580	590	811	526	507	500
	61	Jiajiang County		712	684	657	629	643	636	630	596	537	524	516
	62	Emeishan City		1222	1189	1173	1119	984	1104	1069	1019	1059	988	1037
	63	Shunqing District		3875	3770	3603	3378	3162	2957	2561	2484	2324	2391	2035
	64	Xichong County		924	878	837	769	742	751	632	849	612	608	608
	65	Dongpo District		2522	2211	2285	2089	2148	2208	2025	1933	1675	1708	1734
	66	Pengshan District		703	676	656	601	603	563	505	507	479	478	482
	67	Renshou County		2147	2059	2029	1887	1796	1955	2088	1957	1878	1935	1940
	68	Hongya County		588	562	552	477	479	505	493	462	446	416	384
	69	Danling County		358	300	268	260	237	237	259	247	245	249	247
	70	Qingshen County		384	367	373	331	313	375	370	352	365	298	302
	71	Cuiping District		3157	3651	3579	3403	3310	3171	3053	2631	2517	2275	2271
	72	Nanxi District		711	676	633	566	560	592	590	555	495	484	467
	73	Xuzhou District		1960	1317	1219	1164	858	950	963	856	873	870	845
	74	Jiangan County		720	680	633	619	502	558	555	433	429	424	380
	75	Changning County		761	727	631	592	598	704	697	637	640	618	737
	76	Yuchen District		1744	1599	1558	1423	1350	1388	1330	1252	1147	1113	1034
	77	Mingshan District		606	423	386	351	362	376	372	375	344	340	357
	78	Tianquan County		491	456	429	445	443	352	374	391	311	246	276
	79	Lushan County		246	230	218	229	217	237	216	214	172	215	217
	80	Yanjiang District		2444	2355	2197	2095	2116	2022	1921	1801	1697	1501	1388
	81	Anyue County		2183	2029	1911	1868	1914	1965	1892	1751	1680	1607	1613
	82	Lezhi County		1053	1018	1037	969	1029	1027	968	938	837	756	634

## Sheet: Table S4 nurse
	Table S4 Nurse number of 181 counties in Sichuan Province
	No.	County		Nurse
				2019	2018	2017	2016	2015	2014	2013	2012	2011	2010	2009
		Yi		4577	3938	3654	3186	2764	2207	1863	1530	1365	1266	1206
	1	Yanyuan County		794	710	713	645	535	257	216	181	199	180	163
	2	Puge County		256	209	182	139	132	111	114	100	72	71	65
	3	Butuo County		336	288	260	200	174	184	94	98	86	83	72
	4	Jinyang County		208	193	169	163	132	148	127	98	116	90	96
	5	Zhaojue County		446	273	233	196	194	168	165	115	117	89	91
	6	Xide County		278	258	243	209	183	126	114	106	98	84	80
	7	Yuexi County		574	484	423	342	319	286	283	253	195	177	174
	8	Ganluo County		385	369	344	330	272	227	185	175	120	119	117
	9	Leibo County		552	497	493	411	357	246	185	105	95	107	108
	10	Jinkouhe District		102	89	84	81	80	68	55	58	52	50	38
	11	Ebian County		263	263	217	203	187	182	144	126	123	122	113
	12	Mabian County		383	305	293	267	199	204	181	115	92	94	89
		Zang		4612	4323	4071	3761	3380	3043	2657	2247	2078	1715	1591
	1	Barkam City		410	364	349	345	316	298	278	234	194	154	142
	2	Wenchuan County		231	229	218	188	166	143	135	112	102	98	95
	3	Li County		134	131	112	100	82	76	62	54	45	54	43
	4	Mao County		304	286	300	262	233	197	163	122	99	78	81
	5	Songpan County		149	120	124	120	101	84	70	52	49	47	43
	6	Jiuzhaigou County		208	200	184	150	120	117	102	93	89	88	77
	7	Jinchuan County		181	166	150	129	112	96	84	77	61	62	70
	8	Xiaojin County		140	124	117	115	97	90	67	55	51	54	48
	9	Heishui County		114	112	98	91	81	83	71	56	42	41	40
	10	Rangtang County		83	76	77	86	71	68	48	42	38	37	29
	11	Aba County		106	109	120	111	107	68	59	51	46	42	36
	12	Ruoergai County		92	104	88	86	68	77	66	60	56	44	51
	13	Hongyuan County		62	57	55	58	49	47	38	35	32	27	14
	14	Kangding City		702	651	618	596	534	429	431	345	308	220	197
	15	Luding County		196	186	125	113	111	106	103	99	101	92	80
	16	Danba County		105	104	84	86	74	72	64	64	60	51	55
	17	Jiulong County		96	100	98	96	94	83	88	67	60	51	54
	18	Yajiang County		87	77	84	72	78	74	62	62	50	34	31
	19	Daofu County		77	77	77	74	63	64	48	49	44	42	42
	20	Luhuo County		50	52	56	62	68	64	50	42	49	23	24
	21	Ganzi County		100	100	83	93	87	78	64	66	59	49	50
	22	Xinlong County		96	76	55	54	41	39	33	26	24	21	23
	23	Dege County		91	81	74	32	44	42	19	16	26	25	23
	24	Baiyu County		64	66	59	58	61	53	41	42	38	24	23
	25	Shiqu County		75	76	57	41	42	38	38	38	27	17	15
	26	Seda County		77	70	64	57	44	30	27	24	26	26	25
	27	Litang County		52	53	66	46	45	45	38	34	33	27	13
	28	Batang County		79	66	73	69	72	95	80	72	140	55	47
	29	Xiangcheng County		61	58	58	60	52	40	37	37	28	33	34
	30	Daocheng County		62	57	56	48	43	40	33	34	27	20	15
	31	Derong County		56	44	53	22	24	34	28	28	27	31	18
	32	Muli County		272	251	239	241	200	173	130	59	47	48	53
		OMC		19801	17999	16402	15181	13698	12587	10878	9331	7918	6827	6012
	1	Xichang City		4088	3807	3557	3346	3046	2835	2599	2351	2158	2006	1716
	2	Dechang County		610	492	435	444	414	393	334	302	150	137	134
	3	Huili County		841	847	819	723	645	507	460	399	344	302	261
	4	Huidong County		667	567	517	501	399	371	338	187	198	208	190
	5	Ningnan County		496	443	406	359	328	267	244	205	173	136	102
	6	Mianning County		828	834	715	663	566	506	369	305	150	159	152
	7	Meigu County		419	304	297	241	179	97	67	58	61	56	58
	8	Beichuan County		550	521	478	449	378	334	252	224	132	67	50
	9	Pingwu County		303	295	282	247	219	223	179	176	154	92	85
	10	Hanyuan County		748	690	561	487	367	368	317	228	207	205	171
	11	Shimian County		518	485	485	482	458	454	393	329	307	220	167
	12	Baoxing County		113	113	117	112	113	112	94	89	71	74	60
	13	Renhe District		793	782	736	702	693	670	507	493	473	390	400
	14	Miyi County		595	520	503	481	458	414	359	311	266	231	208
	15	Yanbian County		426	372	384	341	312	285	255	163	159	133	130
	16	Xuyong County		1349	1214	995	917	840	749	570	575	482	380	312
	17	Gulin County		1253	1114	942	824	761	715	587	514	434	296	247
	18	Gong County		876	786	679	638	631	568	525	490	457	369	348
	19	Junlian County		729	681	641	586	535	505	382	353	297	158	129
	20	Xingwen County		823	705	675	603	474	421	381	286	215	202	175
	21	Pingshan County		522	475	427	392	370	287	207	128	110	109	111
	22	Xuanhan County		1877	1613	1429	1316	1263	1244	1222	961	709	700	631
	23	Yingjing County		377	339	322	327	249	262	237	204	211	197	175
		PSC		44976	41236	37400	32695	29748	26823	24027	20662	17311	15058	13381
	1	Chaotian District		370	347	324	269	232	206	184	124	140	129	126
	2	Wangcang County		964	916	749	724	666	613	598	540	497	460	437
	3	Cangxi County		1181	1126	1016	901	829	746	697	636	571	517	454
	4	Jialing District		624	538	456	341	287	247	239	183	189	163	147
	5	Nanbu County		1610	1555	1386	1182	956	755	642	529	460	405	416
	6	Yilong County		1296	1208	1112	980	906	865	814	709	620	507	299
	7	Langzhong City		1597	1518	1436	1228	1088	1009	895	818	749	671	496
	8	Guangan District		2818	2400	2153	2034	1681	1524	1215	1153	930	901	804
	9	Wanyuan City		1005	943	838	688	674	522	500	427	384	305	298
	10	Tongjiang County		1301	1176	1125	892	779	719	633	553	417	370	295
	11	Nanjiang County		1086	979	909	794	664	596	486	431	372	307	264
	12	Pingchang County		1688	1649	1407	1407	1274	1288	1089	863	648	518	504
	13	Hechuan County		1774	1481	1454	1254	1187	1083	951	796	607	483	421
	14	Lizhou District		4042	3835	3447	3175	3018	2792	2521	2172	1857	1657	1535
	15	Zhaohua District		274	247	228	214	182	125	113	101	105	91	77
	16	Qingchuan County		368	324	278	236	205	193	171	160	120	115	101
	17	Jiange County		976	901	797	732	664	594	505	480	364	346	333
	18	Muchuan County		376	362	268	246	207	202	160	133	126	110	110
	19	Gaoping District		1221	1129	871	691	596	463	447	371	362	307	308
	20	Yingshan County		1362	1171	1098	887	796	705	659	601	543	414	410
	21	Pengan County		893	826	783	727	626	480	382	389	364	249	253
	22	Gao County		759	728	650	524	504	461	414	366	371	331	282
	23	Yuechi County		1481	1242	1140	980	840	754	600	503	386	384	357
	24	Wusheng County		1164	1014	945	842	751	645	583	510	466	388	363
	25	Lingshui County		1464	1365	1220	1058	1024	845	810	776	569	475	424
	26	Huayin City		599	578	596	545	496	428	381	360	294	267	238
	27	Tongchuan District		2889	2601	2575	2378	2375	2288	2122	1765	1330	1212	1102
	28	Dachuan District		2318	2231	2154	1498	1340	1297	1154	1052	893	732	646
	29	Kaijiang County		734	652	628	474	452	390	345	297	301	278	234
	30	Dazhu County		1632	1513	1401	1241	1120	1020	957	821	725	586	487
	31	Qu County		1988	1741	1460	1354	1236	1147	1017	684	627	515	453
	32	Bazhou District		3122	2940	2496	2199	2093	1821	1743	1359	924	865	707
		NMC		196650	179826	167081	152868	141053	130862	118034	106041	92647	80064	68974
	1	Jinjiang District		5370	4615	4387	3758	3473	3184	2820	2301	2146	1898	1644
	2	Qingyang District		10139	8675	8688	8638	8341	7803	7158	6452	6198	5585	4452
	3	Jinniu District		7340	7064	6558	6105	6024	5574	5143	4872	4304	3526	3246
	4	Wuhou District		21936	18935	16577	15020	13994	12464	11345	10680	9192	8203	6868
	5	Chenghua District		4807	4442	3789	3472	3131	2931	2794	2773	2548	2408	2123
	6	Longquanyi District		3197	2913	2659	2358	2109	2014	1938	1640	1401	1234	1137
	7	Qingbaijiang District		1453	1331	1249	1101	1042	896	846	761	675	619	564
	8	Xindu District		4037	3719	3586	3327	2858	2563	2100	1736	1562	1352	1174
	9	Wenjiang District		3340	2757	2506	2440	2341	2118	1944	1570	1412	1155	1001
	10	Shuangliu District		4892	4354	3886	3575	3134	2994	2732	2334	2113	1793	1455
	11	Pidu District		2812	2383	2363	2169	1967	1856	1758	1538	1249	917	768
	12	Xinjin District		1203	1156	1130	1030	970	964	913	825	697	545	395
	13	Jintang County		2055	1943	1808	1622	1359	1243	1100	932	802	682	554
	14	Dayi County		1905	1821	1683	1619	1368	1261	1082	925	805	624	510
	15	Pujiang County		813	785	713	621	575	535	460	377	318	282	265
	16	Dujiangyan City		3163	2861	2663	2458	2256	2150	1969	1805	1510	1261	1129
	17	Pengzhou City		2419	2296	2173	1999	1808	1739	1516	1376	1195	958	742
	18	Qionglai City		1698	1659	1509	1336	1161	1149	995	909	721	577	530
	19	Chongzhou City		2543	2284	2112	1853	1725	1703	1445	1282	1200	1028	834
	20	Jianyang City		2713	2402	2356	2223	1973	1882	1699	1684	1420	1170	866
	21	Ziliujin District		3314	3279	3013	2947	2731	2470	2348	2150	1818	1801	1688
	22	Gongjin District		1249	1203	1153	1134	1086	1072	975	855	770	712	626
	23	Daan District		1199	1160	1126	1059	1022	953	845	784	727	676	618
	24	Yantan District		507	467	415	304	297	293	268	243	208	185	163
	25	Rong County		1291	1264	1141	1075	955	925	766	644	555	484	467
	26	Fushun County		1629	1456	1388	1269	1150	1031	967	843	633	546	532
	27	Dong District		2597	2666	2491	2367	2321	2341	2159	2012	1968	1704	1683
	28	Xi District		553	550	549	590	578	567	538	544	591	553	465
	29	Jiangyang District		5651	4969	4517	4060	3796	3386	2978	2615	1743	1388	1126
	30	Naxi District		1036	935	901	855	719	692	664	431	374	352	281
	31	Longmatan District		1476	1343	1243	874	870	686	589	496	443	395	351
	32	Lu County		1988	1855	1700	1358	1051	927	784	658	541	450	394
	33	Jingyang District		4055	3718	3647	3291	3086	2799	2527	2273	2018	1777	1577
	34	Luojiang District		483	454	397	386	360	339	313	291	266	173	179
	35	Zhongjiang County		1463	1351	1272	1195	1144	1066	861	777	630	565	486
	36	Guanghan City		1836	1662	1496	1336	1276	1115	1035	1023	919	863	696
	37	Shifang City		1400	1319	1244	1177	1088	1062	996	940	811	727	659
	38	Mianzhu City		1385	1354	1277	1127	981	936	825	686	631	335	304
	39	Fucheng District		5545	5266	4723	4511	4110	3937	3669	3252	2933	2556	2270
	40	Youxian District		2057	1800	1655	1540	1451	1315	1208	1077	1002	814	794
	41	Anzhou District		764	689	638	569	531	530	491	425	431	373	339
	42	Santai County		1925	1757	1612	1444	1356	1199	1071	985	825	715	580
	43	Yanting County		854	777	671	638	532	485	433	421	357	316	314
	44	Zitong County		644	537	450	420	401	343	321	227	188	159	149
	45	Jiangyou City		2691	2584	2528	2317	2206	2094	1962	1842	1685	1568	1342
	46	Chuanshan District		3603	3361	3312	2783	2578	2421	2218	2126	1972	1914	1569
	47	Anju District		601	586	530	455	435	404	366	288	249	216	201
	48	Pengxi County		830	771	719	652	550	522	516	471	424	353	340
	49	Daying County		873	822	784	736	697	625	438	432	349	352	332
	50	Shehong City		1733	1634	1536	1471	1372	1294	1261	1152	1015	842	659
	51	Shizhong District (Neijiang)		2946	2773	2359	2213	1997	1950	1702	1606	1594	1254	1044
	52	Dongxing District		2254	1867	1765	1656	1552	1479	1373	1305	1120	1010	803
	53	Weiyuan County		1456	1417	1297	1040	991	890	799	755	573	505	457
	54	Zizhong County		1807	1546	1438	1278	1213	1115	1036	841	601	570	526
	55	Longchang City		1319	1286	1160	1056	961	1010	864	705	685	433	608
	56	Shizhong District (Leshan)		4178	3636	3411	3114	2971	2808	2640	2337	2056	1732	1401
	57	Shawan District		440	422	422	384	353	348	342	298	288	213	199
	58	Wutongqiao District		601	566	560	540	518	508	501	469	462	411	344
	59	Qianwei County		918	820	796	740	702	628	608	526	449	380	387
	60	Jinyan County		586	559	527	485	460	437	402	358	305	281	253
	61	Jiajiang County		941	881	827	773	721	668	532	484	398	340	312
	62	Emeishan City		1413	1368	1311	1217	1109	1005	1009	903	870	700	667
	63	Shunqing District		5573	5050	4679	4594	4172	3744	2973	2787	2627	2332	1500
	64	Xichong County		925	888	817	681	610	486	484	356	299	294	255
	65	Dongpo District		3147	2821	2882	2539	2360	2231	1853	1806	1360	1190	1056
	66	Pengshan District		782	734	672	599	550	512	450	369	324	289	262
	67	Renshou County		2501	2423	2282	1887	1734	1650	1485	1487	843	763	710
	68	Hongya County		682	668	646	530	496	463	423	348	320	254	217
	69	Danling County		451	403	372	347	299	280	264	215	191	159	146
	70	Qingshen County		499	490	478	455	400	368	343	269	244	159	139
	71	Cuiping District		4993	5971	5489	4907	4550	4355	3871	3183	2804	2391	2112
	72	Nanxi District		863	809	763	673	633	505	457	444	303	280	237
	73	Xuzhou District		2448	1355	1267	1138	909	787	677	606	539	432	418
	74	Jiangan County		937	918	817	707	511	557	509	347	319	256	182
	75	Changning County		919	797	688	576	516	518	474	439	349	212	256
	76	Yuchen District		2379	2211	2179	1952	1905	1816	1515	1300	1033	981	938
	77	Mingshan District		505	392	377	331	296	271	252	215	185	162	153
	78	Tianquan County		555	527	459	454	433	345	315	217	109	90	100
	79	Lushan County		220	251	260	253	231	188	170	148	138	108	102
	80	Yanjiang District		2958	2791	2597	2344	2059	1867	1618	1516	1314	1082	809
	81	Anyue County		2262	2149	2029	1929	1799	1598	1370	1142	1019	743	602
	82	Lezhi County		1125	1053	932	812	703	623	574	525	382	377	338

## Sheet: Table S5 bed
	Table S5 Bed number of 181 counties in Sichuan Province
	No.	County		Bed
				2019	2018	2017	2016	2015	2014	2013	2012	2011	2010	2009
		Yi		12110	11431	11246	9679	8572	7686	6720	5700	5103	4793	4525
	1	Yanyuan County		1930	1684	1789	1673	1188	1060	897	779	748	755	679
	2	Puge County		661	653	579	566	529	524	484	404	278	261	251
	3	Butuo County		909	846	898	668	550	512	400	340	303	276	280
	4	Jinyang County		1007	878	786	758	776	655	583	571	554	537	479
	5	Zhaojue County		1560	1469	1488	975	905	723	532	522	394	404	451
	6	Xide County		778	775	601	535	466	466	468	386	336	283	266
	7	Yuexi County		1402	1404	1392	1110	925	875	819	708	603	419	405
	8	Ganluo County		980	989	989	959	845	574	573	538	511	504	453
	9	Leibo County		1385	1351	1408	1140	1086	1080	929	511	488	473	471
	10	Jinkouhe District		202	201	201	202	175	175	162	136	137	137	115
	11	Ebian County		586	590	528	528	510	496	371	363	358	349	296
	12	Mabian County		710	591	587	565	617	546	502	442	393	395	379
		Zang		11136	10710	10124	10067	9829	9815	8410	7763	6943	6253	5922
	1	Barkam City		808	776	612	597	684	701	639	478	426	418	409
	2	Wenchuan County		541	543	503	501	484	473	446	457	404	349	232
	3	Li County		243	243	193	171	171	168	170	170	174	192	150
	4	Mao County		508	507	532	593	592	492	444	458	344	326	295
	5	Songpan County		353	278	278	279	286	264	221	229	238	208	214
	6	Jiuzhaigou County		405	337	343	344	339	344	351	328	320	304	289
	7	Jinchuan County		358	356	320	290	268	273	270	259	236	220	177
	8	Xiaojin County		382	345	355	348	340	374	357	392	303	278	207
	9	Heishui County		165	162	159	158	170	180	173	230	171	131	117
	10	Rangtang County		249	235	237	231	213	186	136	126	122	100	60
	11	Aba County		541	526	531	461	447	422	285	214	214	183	202
	12	Ruoergai County		310	360	257	257	214	202	225	193	184	182	180
	13	Hongyuan County		258	231	231	217	227	193	166	166	156	135	135
	14	Kangding City		1654	1656	1575	1780	1169	1237	1042	942	852	670	676
	15	Luding County		301	280	283	255	286	423	270	269	264	264	406
	16	Danba County		360	372	312	272	269	269	224	204	204	189	162
	17	Jiulong County		272	272	252	230	230	208	199	187	177	138	166
	18	Yajiang County		235	213	184	181	253	240	136	127	133	128	108
	19	Daofu County		194	182	185	185	189	184	172	164	118	113	113
	20	Luhuo County		218	218	218	212	220	254	196	196	120	130	130
	21	Ganzi County		323	323	312	312	301	300	289	212	179	119	117
	22	Xinlong County		212	154	154	137	135	140	118	117	115	116	116
	23	Dege County		259	225	213	227	444	348	129	129	127	114	114
	24	Baiyu County		192	192	190	228	236	231	230	212	148	135	108
	25	Shiqu County		237	239	239	209	209	202	165	137	92	75	75
	26	Seda County		126	118	112	101	113	162	147	142	135	134	94
	27	Litang County		218	176	176	156	202	202	203	142	142	142	142
	28	Batang County		173	176	177	193	260	238	238	166	147	129	127
	29	Xiangcheng County		143	147	143	146	167	167	156	123	110	120	118
	30	Daocheng County		137	137	137	137	144	131	124	114	119	84	74
	31	Derong County		127	127	93	93	91	127	98	98	98	109	97
	32	Muli County		634	604	618	566	476	480	391	382	371	318	312
		OMC		46747	44183	41721	38536	37379	35841	32557	30018	25468	23184	21035
	1	Xichang City		6917	6579	6195	5795	5569	5365	5069	4663	4120	3742	3456
	2	Dechang County		1314	1383	1281	1084	1018	998	1046	1004	948	826	778
	3	Huili County		2189	2226	2185	1923	1863	1605	1523	1382	1205	1066	932
	4	Huidong County		1732	1809	1740	1744	1611	1554	1311	990	769	867	828
	5	Ningnan County		1280	1317	1169	1009	1001	766	787	663	469	427	396
	6	Mianning County		2282	2212	2177	2031	1895	1729	1052	1044	923	830	744
	7	Meigu County		1172	1168	1167	908	907	803	419	415	390	388	373
	8	Beichuan County		1617	1680	1642	1338	1353	1214	1101	1044	767	617	574
	9	Pingwu County		766	750	707	687	672	689	581	578	576	646	402
	10	Hanyuan County		1725	1458	1396	1105	1122	1120	1019	917	924	784	799
	11	Shimian County		1180	1175	1219	1323	1347	1339	1277	1091	1009	746	720
	12	Baoxing County		182	183	206	207	206	186	169	173	180	174	174
	13	Renhe District		1797	1806	1828	1777	1821	1823	1727	1654	1534	1214	1204
	14	Miyi County		1178	1030	989	870	870	863	852	780	647	561	516
	15	Yanbian County		819	859	821	832	836	931	903	849	706	636	628
	16	Xuyong County		2993	2712	2386	2317	2331	2284	2190	2145	1513	1307	1160
	17	Gulin County		2993	2791	2731	2400	2355	2387	2271	1975	1442	1309	1041
	18	Gong County		2537	2038	1925	1839	1819	1836	1815	1839	1802	1624	1585
	19	Junlian County		1782	1659	1467	1496	1425	1409	1153	1078	841	827	536
	20	Xingwen County		2423	2331	2108	2055	1892	1772	1702	1330	1100	1016	827
	21	Pingshan County		1426	1355	1278	1102	1101	983	719	555	518	486	463
	22	Xuanhan County		5631	4835	4262	3822	3484	3294	3114	3160	2383	2417	2283
	23	Yingjing County		812	827	842	872	881	891	757	689	702	674	616
		PSC		135797	127823	118698	105114	96825	89517	84470	77385	66193	61039	56951
	1	Chaotian District		1102	1030	931	832	797	866	724	691	593	519	524
	2	Wangcang County		2927	2928	2662	2480	1783	1742	1805	1727	1742	1695	1631
	3	Cangxi County		4087	3797	3663	3217	3085	2748	2651	2376	2141	2020	1984
	4	Jialing District		2188	2062	1834	1586	1486	1488	1304	1096	1153	915	965
	5	Nanbu County		6202	6043	5677	4879	3711	2825	2531	2304	2231	2262	2180
	6	Yilong County		4010	3832	3922	3757	3521	3290	3284	3406	2843	2583	2187
	7	Langzhong City		4689	4640	4767	4267	3902	3627	3445	3130	2663	2394	2047
	8	Guangan District		7679	7210	6239	5193	4466	3977	3395	2990	2774	2613	2522
	9	Wanyuan City		2871	2815	2317	1729	1763	1742	1779	1640	1588	1447	1371
	10	Tongjiang County		4443	4174	4042	3190	2769	2570	2287	1922	1400	1364	1314
	11	Nanjiang County		3461	3312	3142	2698	2444	2314	1990	1721	1649	1588	1279
	12	Pingchang County		5508	5545	5084	4662	4353	4054	3838	3482	2931	2738	3238
	13	Hechuan County		5180	4845	4558	4112	4002	4094	4050	3916	2590	1993	1614
	14	Lizhou District		10533	9332	9266	8761	8502	7710	6858	6120	4789	4677	4280
	15	Zhaohua District		983	944	888	873	947	865	850	830	805	823	830
	16	Qingchuan County		970	990	871	778	707	645	627	614	679	579	500
	17	Jiange County		3290	3070	2952	2837	2390	2177	2052	1934	1643	1540	1458
	18	Muchuan County		1146	1120	775	803	661	698	576	530	510	508	492
	19	Gaoping District		3924	3842	3615	2858	2358	2115	1813	1711	1550	1337	1293
	20	Yingshan County		5071	4500	4385	4206	3898	3970	3611	3192	3054	2898	2727
	21	Pengan County		3467	3251	3070	2940	2729	2186	2231	2020	1708	1586	1430
	22	Gao County		1836	1943	1849	1596	1557	1449	1408	1478	1273	1193	1084
	23	Yuechi County		5026	4280	4037	3650	3299	2484	2386	2306	2162	2103	1785
	24	Wusheng County		3528	3235	3094	2677	2641	2644	2564	2187	1765	1698	1436
	25	Lingshui County		3564	3468	3172	2898	3033	2896	2536	2366	2123	1939	1801
	26	Huayin City		1513	1584	1644	1522	1290	1212	1199	1184	1004	996	871
	27	Tongchuan District		5830	5644	5613	5237	4862	4814	4704	4036	3206	2576	2620
	28	Dachuan District		7004	6743	6763	4725	4525	3756	3351	3324	2917	2909	2821
	29	Kaijiang County		2289	2294	2385	1629	1477	1305	1297	1195	1031	969	975
	30	Dazhu County		5769	5154	3813	3613	3463	3364	3162	3039	2601	2092	1889
	31	Qu County		6468	5458	4762	4692	4424	4220	4818	3883	3187	2837	2702
	32	Bazhou District		9239	8738	6906	6217	5980	5670	5344	5035	3888	3648	3101
		NMC		425917	404557	381630	355753	336114	316729	294221	269256	231434	206792	187096
	1	Jinjiang District		8477	8152	7896	7555	6378	5449	5272	4718	3743	3335	2928
	2	Qingyang District		13263	13010	12683	12444	11973	10869	10175	9517	9088	8593	7792
	3	Jinniu District		13211	13009	11562	10640	10301	10440	9806	9663	6980	5865	5772
	4	Wuhou District		26831	25781	23864	22490	20885	19319	18114	16704	14555	13287	12238
	5	Chenghua District		6824	6372	5793	5696	5480	5330	4751	4611	4568	4131	3528
	6	Longquanyi District		4603	4474	4289	3881	3820	3714	3920	3472	2988	2771	2552
	7	Qingbaijiang District		3440	3268	3068	3006	2767	2547	2317	2207	1829	1763	1518
	8	Xindu District		6509	5871	5880	5715	5680	5604	4638	4012	3422	3086	2650
	9	Wenjiang District		6086	5807	5351	5554	5507	4908	4225	3917	3504	2842	2367
	10	Shuangliu District		7029	7065	6601	6214	6222	6062	5429	4440	4043	3447	3446
	11	Pidu District		4605	4498	4227	3925	3631	3493	3471	3238	2746	2270	1855
	12	Xinjin District		2648	2008	2326	2270	2160	1921	1877	1932	1683	1248	1096
	13	Jintang County		6739	6696	6654	6107	5214	4519	3877	3167	2683	2503	2207
	14	Dayi County		4766	4404	4077	3831	3583	3502	3474	3076	2833	2489	1957
	15	Pujiang County		2169	2391	1734	1449	1512	1553	1468	1271	916	834	683
	16	Dujiangyan City		6916	6843	6138	5909	5901	5819	5759	5143	4098	3307	2806
	17	Pengzhou City		6299	5928	5897	5760	5337	4987	4823	4294	3761	2522	2262
	18	Qionglai City		4908	4554	4197	3828	3423	3375	3289	2866	2689	1674	1622
	19	Chongzhou City		6346	6231	5633	4976	4952	4620	4272	3814	3641	3492	2687
	20	Jianyang City		7272	6748	6637	6808	6407	6273	6075	5358	4523	3708	3601
	21	Ziliujin District		6408	6172	5546	5805	5221	4540	4477	4272	3351	3219	2833
	22	Gongjin District		4835	4151	3757	3518	3224	3226	3018	2815	2403	2251	2116
	23	Daan District		3032	2980	2508	2181	2333	2111	1882	1650	1541	1390	1313
	24	Yantan District		1328	1216	1253	804	841	863	749	772	741	633	594
	25	Rong County		3627	3500	3100	3302	3207	3004	2630	2362	1659	1488	1482
	26	Fushun County		4546	3995	3900	3222	2818	2652	2493	2433	2062	1552	1510
	27	Dong District		5412	5237	4902	4912	4989	4713	4496	3900	3773	3493	3195
	28	Xi District		1247	1466	1464	1476	1581	1269	1276	1395	1312	1417	1390
	29	Jiangyang District		11887	10475	9445	9204	7734	7151	6835	6388	5157	4579	4287
	30	Naxi District		2839	2776	2600	2613	2576	2195	2180	1565	1209	1044	1015
	31	Longmatan District		3279	2973	2770	1842	1783	1473	1241	1127	950	817	793
	32	Lu County		5390	5267	4766	4124	3767	3082	3130	3335	2416	2272	2242
	33	Jingyang District		7071	6372	6177	5771	5408	5311	4848	4675	4583	3985	4013
	34	Luojiang District		1530	1346	1054	1053	1058	1078	945	868	810	720	710
	35	Zhongjiang County		5719	5144	4820	4554	4249	4010	3790	3349	3019	2532	2197
	36	Guanghan City		4372	4020	3404	2995	2890	2638	2560	2479	2316	2092	1810
	37	Shifang City		3255	3113	2975	2977	2817	2744	2659	2586	2363	2250	1754
	38	Mianzhu City		4405	4259	4140	3840	3546	3337	2983	2938	2634	2565	2171
	39	Fucheng District		9308	8603	7688	7907	7944	7682	7064	6533	6041	5402	4998
	40	Youxian District		5873	5438	5088	4437	4044	4020	3812	2968	2777	2510	2416
	41	Anzhou District		2050	2092	1927	1872	1913	1925	1811	1559	1461	1451	1215
	42	Santai County		8223	7969	7612	6040	5728	5438	5052	4613	3456	2766	2532
	43	Yanting County		3142	3113	2754	2692	2370	2185	2039	1641	1402	1326	1270
	44	Zitong County		1817	1691	1497	1406	1337	1269	1212	1090	818	837	830
	45	Jiangyou City		7520	7223	7407	7329	6749	6334	6083	5887	4938	4491	4480
	46	Chuanshan District		8446	8211	7967	7502	7267	6793	5322	5064	4628	4661	3872
	47	Anju District		2992	2841	2809	2313	2189	2006	2080	1981	1290	1015	1074
	48	Pengxi County		2901	2753	2643	2394	2015	1810	1795	1770	1611	1395	1243
	49	Daying County		2198	1984	1958	1954	1860	1544	1454	1245	1137	844	756
	50	Shehong City		4867	4350	4166	4011	3866	3672	3459	3361	2802	2362	1992
	51	Shizhong District (Neijiang)		6308	5925	5303	4983	4874	4579	4115	4008	3470	3159	2860
	52	Dongxing District		5618	5393	5272	4593	4366	4377	4159	4087	3356	2781	2308
	53	Weiyuan County		3889	3971	3840	3556	3444	3267	2883	2984	2268	1907	1743
	54	Zizhong County		5585	4790	4484	4291	4180	3955	3715	3435	2618	2729	2368
	55	Longchang City		4459	4027	3706	3346	3462	3647	3527	2639	2032	2039	1731
	56	Shizhong District (Leshan)		8847	8433	8085	7161	6460	6128	5669	5242	4648	4061	3843
	57	Shawan District		1323	1326	1329	1221	1184	1121	1049	957	1030	1000	752
	58	Wutongqiao District		1857	1722	1654	1651	1633	1836	1788	1656	1642	1614	1531
	59	Qianwei County		2978	2465	2203	2112	1969	1939	1849	1718	1679	1520	1383
	60	Jinyan County		1885	1871	1550	1478	1423	1398	1397	1325	1115	1011	810
	61	Jiajiang County		2493	2528	2444	2116	1981	2013	1606	1359	1309	1287	1280
	62	Emeishan City		3302	3216	3034	2716	2677	2629	2313	2079	1943	1821	1702
	63	Shunqing District		9876	9665	9443	8778	8301	7658	6950	6112	5385	4636	4290
	64	Xichong County		4299	3859	3480	2951	2728	2511	1610	1551	1296	1199	1047
	65	Dongpo District		7366	7514	7376	6565	6347	6427	5985	4805	3680	3504	3288
	66	Pengshan District		1751	1786	1659	1394	1352	1147	1109	1049	1020	779	675
	67	Renshou County		7072	6849	6767	5618	5590	5401	4754	4288	3645	3300	3040
	68	Hongya County		1734	1689	1644	1457	1420	1370	1282	1124	1015	939	814
	69	Danling County		823	749	671	697	662	540	495	484	438	412	397
	70	Qingshen County		1197	1106	1053	956	925	945	751	679	664	459	468
	71	Cuiping District		10293	12025	11522	10778	9736	9324	9103	7866	6358	6114	5883
	72	Nanxi District		1785	1757	1896	1831	1876	1692	1448	1381	1056	1086	1067
	73	Xuzhou District		8238	5362	5118	4377	3376	3105	2735	2562	2490	2295	2045
	74	Jiangan County		2615	2691	2722	2444	1776	1621	1659	1306	1128	1145	1026
	75	Changning County		2307	2293	2237	1919	1850	1870	1869	1675	1440	1337	1109
	76	Yuchen District		6120	5962	6057	5761	5534	4683	4323	3734	3301	3091	2601
	77	Mingshan District		1418	992	995	944	850	841	663	589	561	530	523
	78	Tianquan County		1327	1224	1183	1204	1372	1334	1160	1080	987	871	871
	79	Lushan County		466	523	484	445	447	418	370	376	363	311	292
	80	Yanjiang District		9547	8812	8495	7302	7003	6803	6271	5868	4761	4403	3236
	81	Anyue County		7255	6845	6191	5957	6032	5312	5098	5192	4154	3558	3081
	82	Lezhi County		3424	3347	3129	3043	2827	2459	2109	2005	1629	1368	1362

## Sheet: Table S6 health practitioner
	Table S6 Health practitioner number of 181 counties in Sichuan Province
	No.	County		Health practitioner
				2019	2018	2017	2016	2015	2014	2013	2012	2011	2010	2009
		Yi		15458	14001	13439	12587	11973	10783	9948	8818	8005	7735	7343
	1	Yanyuan County		2223	2068	2012	1950	1907	1296	1199	915	937	877	833
	2	Puge County		974	853	735	700	586	642	692	777	501	535	491
	3	Butuo County		1183	1026	991	901	802	745	574	558	521	490	502
	4	Jinyang County		965	795	746	780	760	749	653	570	620	559	593
	5	Zhaojue County		1627	1175	1062	926	905	887	858	754	772	728	733
	6	Xide County		1183	1220	1150	1082	1028	848	703	722	615	546	550
	7	Yuexi County		1866	1836	1985	1695	1757	1601	1585	1520	1348	1264	958
	8	Ganluo County		1269	1205	1142	1095	1004	919	870	870	695	718	730
	9	Leibo County		1727	1622	1607	1558	1491	1430	1290	876	805	839	806
	10	Jinkouhe District		365	346	307	301	299	272	244	248	231	203	178
	11	Ebian County		858	842	761	696	684	667	594	511	506	506	506
	12	Mabian County		1218	1013	941	903	750	727	686	497	454	470	463
		Zang		20538	20019	19192	18695	17853	17151	16258	14949	13763	12894	12480
	1	Barkam City		1459	1424	1376	1380	1327	1220	1185	1088	888	790	761
	2	Wenchuan County		1070	1048	986	928	908	888	833	750	675	606	615
	3	Li County		517	490	456	429	386	361	345	315	305	309	289
	4	Mao County		1169	1142	1086	1023	965	1015	886	668	595	504	481
	5	Songpan County		728	669	655	640	622	560	485	385	372	368	326
	6	Jiuzhaigou County		775	765	743	670	630	602	558	501	470	451	435
	7	Jinchuan County		701	678	628	593	555	554	503	456	383	375	357
	8	Xiaojin County		700	637	579	556	517	499	432	400	375	380	354
	9	Heishui County		526	521	468	430	424	417	398	343	320	347	318
	10	Rangtang County		390	375	355	375	341	357	343	320	308	287	242
	11	Aba County		555	556	550	574	527	488	419	354	342	331	336
	12	Ruoergai County		537	560	535	513	476	442	426	411	348	435	395
	13	Hongyuan County		354	363	357	387	352	333	351	315	289	283	283
	14	Kangding City		2244	2305	2233	2215	1993	1740	1692	1581	1503	1356	1328
	15	Luding County		758	746	742	690	606	587	595	547	492	476	470
	16	Danba County		573	588	515	520	489	490	503	491	404	364	390
	17	Jiulong County		371	366	370	365	354	388	396	359	316	314	301
	18	Yajiang County		393	373	383	404	363	348	419	422	408	389	364
	19	Daofu County		528	520	469	457	435	442	414	412	370	362	473
	20	Luhuo County		455	402	397	394	384	413	398	369	345	343	305
	21	Ganzi County		556	551	528	518	490	486	473	489	364	320	282
	22	Xinlong County		461	405	391	372	459	340	351	342	324	320	312
	23	Dege County		512	522	523	506	510	499	472	443	376	336	338
	24	Baiyu County		431	403	395	378	397	403	410	409	399	359	347
	25	Shiqu County		368	346	332	301	313	351	342	335	307	271	262
	26	Seda County		488	454	378	357	328	308	261	289	242	247	218
	27	Litang County		510	510	524	498	506	509	454	421	386	348	310
	28	Batang County		434	403	409	381	413	417	384	367	516	356	356
	29	Xiangcheng County		313	315	316	321	308	284	272	272	261	249	253
	30	Daocheng County		395	386	386	380	394	399	356	317	319	273	254
	31	Derong County		339	336	331	330	322	307	290	286	285	294	273
	32	Muli County		928	860	796	810	759	704	612	492	476	451	452
		OMC		60332	57316	54383	51687	49941	48232	45257	40917	37044	34306	32670
	1	Xichang City		10294	9877	9490	9052	8490	7979	7684	7163	6929	6550	6031
	2	Dechang County		1774	1558	1415	1370	1360	1291	1214	1154	759	769	734
	3	Huili County		3051	2908	2830	2517	2426	2163	1991	1905	1643	1477	1383
	4	Huidong County		2274	2182	2055	2005	1732	1690	1555	1099	860	885	818
	5	Ningnan County		1665	1500	1458	1322	1332	1127	972	905	755	730	625
	6	Mianning County		2404	2311	2130	2026	1992	1822	1480	1410	1011	1046	1031
	7	Meigu County		1624	1592	1608	1433	1332	1197	1033	990	949	624	659
	8	Beichuan County		1959	1861	1795	1691	1588	1483	1354	1172	846	633	637
	9	Pingwu County		1137	1131	1084	989	1009	1046	922	914	763	646	615
	10	Hanyuan County		2193	2089	1801	1690	1570	1565	1460	1189	1147	1053	1090
	11	Shimian County		1382	1350	1314	1288	1308	1298	1174	1061	999	780	680
	12	Baoxing County		434	424	436	427	410	444	408	373	341	327	275
	13	Renhe District		1941	1890	1826	1791	1836	1858	1582	1524	1481	1404	1393
	14	Miyi County		1874	1761	1703	1634	1585	1528	1438	1285	1159	1087	1038
	15	Yanbian County		1407	1314	1365	1297	1221	1192	1198	894	908	826	794
	16	Xuyong County		3936	3724	3409	3282	3282	3141	2911	2817	2655	2470	2306
	17	Gulin County		3858	3609	3276	2952	2879	3000	2942	2664	2477	2237	2078
	18	Gong County		2744	2561	2353	2353	2371	2356	2305	2266	2265	2102	2040
	19	Junlian County		2253	2116	2029	1862	1832	1893	1659	1589	1372	1059	1021
	20	Xingwen County		2654	2646	2528	2415	2153	2147	2071	1730	1621	1608	1492
	21	Pingshan County		1671	1610	1553	1476	1424	1308	1199	879	887	874	886
	22	Xuanhan County		6575	6153	5850	5743	5871	5691	5758	5087	4324	4269	4238
	23	Yingjing County		1228	1149	1075	1072	938	1013	947	847	893	850	806
		PSC		149303	143058	136967	128896	125928	123924	119421	109708	102509	95867	91155
	1	Chaotian District		1312	1290	1269	1146	1136	1248	1141	1045	1032	1083	1082
	2	Wangcang County		3010	2905	2675	2645	2539	2492	2493	2329	2380	2415	2349
	3	Cangxi County		4392	4330	4181	3941	4123	3800	3704	3423	3243	3097	3044
	4	Jialing District		2517	2435	2255	2069	1987	1985	1974	1828	1774	1653	1649
	5	Nanbu County		6779	6836	6470	6025	5502	5387	5153	5255	4521	4417	4502
	6	Yilong County		5473	5547	5423	5267	5192	5189	5046	4670	4127	3917	3116
	7	Langzhong City		5659	5582	5532	5180	5172	5054	4998	4184	3799	3600	3468
	8	Guangan District		8636	7592	7362	7002	6320	5936	5422	4914	4627	4404	4118
	9	Wanyuan City		3044	2933	2749	2572	2658	2672	2675	2581	2525	2364	2347
	10	Tongjiang County		4314	4340	4296	3877	3607	3664	3668	3349	2973	2973	2820
	11	Nanjiang County		3827	3632	3680	3604	3444	3528	3312	3205	3067	2843	2555
	12	Pingchang County		5677	5670	5380	5496	5167	5564	5304	4745	4511	4507	4682
	13	Hechuan County		5350	4778	4799	4457	4431	4354	4212	3886	3495	3081	3113
	14	Lizhou District		10155	9607	8820	8453	8179	7805	7267	6681	5632	5228	4944
	15	Zhaohua District		1208	1150	1105	1074	1048	971	959	933	967	932	887
	16	Qingchuan County		1568	1521	1424	1347	1384	1331	1311	1239	1282	1618	882
	17	Jiange County		3742	3579	3450	3373	3324	3359	3280	3039	2820	2509	2283
	18	Muchuan County		1335	1258	967	938	912	1006	1003	908	890	792	779
	19	Gaoping District		3930	3742	3183	2874	2633	2574	2515	2277	2287	1999	1993
	20	Yingshan County		5126	4908	4750	4482	4615	4460	4413	4076	3707	3269	3239
	21	Pengan County		3404	3333	3280	3187	3154	2902	2875	2555	2336	2145	2256
	22	Gao County		2447	2380	2211	1984	1928	2038	1986	1906	1752	1707	1607
	23	Yuechi County		5400	4951	4805	4355	4196	3959	3538	3477	3237	3042	3055
	24	Wusheng County		4001	3698	3562	3372	3206	3029	2882	2704	2672	2601	2373
	25	Lingshui County		4948	4849	4658	4393	4398	4324	4025	3738	3585	3367	3263
	26	Huayin City		1826	1867	1908	1820	1715	1669	1592	1561	1454	1386	1416
	27	Tongchuan District		7856	7027	6826	6359	6359	6198	5760	4574	4185	4060	3686
	28	Dachuan District		7382	7314	7272	5845	5981	6099	5881	5858	5335	4954	4757
	29	Kaijiang County		2566	2368	2438	2080	2163	2074	2040	1877	1884	1755	1656
	30	Dazhu County		5500	5350	5154	4974	4934	4812	4818	4516	4287	3862	3463
	31	Qu County		6977	6377	5916	5862	5848	5869	5956	5385	5377	5291	5204
	32	Bazhou District		9942	9909	9167	8843	8673	8572	8218	6990	6746	4996	4567
		NMC		548651	512766	486806	459440	441882	427069	404761	375474	344792	316946	294110
	1	Jinjiang District		13792	11423	10934	9950	9468	8698	8066	7439	6648	6230	5497
	2	Qingyang District		27040	24933	23015	22992	22221	20628	19124	17536	16591	15518	13847
	3	Jinniu District		19445	18360	17157	16206	16054	15244	13912	13488	12187	10614	10158
	4	Wuhou District		60193	52169	46365	42473	39728	36694	33993	31470	27403	24872	21150
	5	Chenghua District		12845	12241	10710	10112	9307	9210	8978	8895	8394	8047	7159
	6	Longquanyi District		7976	7293	6838	6328	6146	5933	5825	5355	4850	4314	4162
	7	Qingbaijiang District		4126	3896	3772	3690	3568	3364	3156	2901	2589	2539	2396
	8	Xindu District		10320	9520	9319	8857	8115	7370	6574	5823	5412	4964	4566
	9	Wenjiang District		8839	7418	6851	6538	6291	5895	5472	5016	4530	3761	3540
	10	Shuangliu District		12982	11679	10827	10128	9314	9283	8647	7563	7192	6633	6307
	11	Pidu District		7695	6620	6494	6158	5880	5705	5466	5277	4664	3563	3230
	12	Xinjin District		3333	3276	3165	3011	2989	2971	2979	2858	2526	2278	1959
	13	Jintang County		6165	5998	5831	5528	5082	4644	4312	4050	3739	3474	3147
	14	Dayi County		5110	4940	4718	4603	4322	4202	3996	3639	3358	3024	2758
	15	Pujiang County		2365	2391	2272	2093	2002	2020	1961	1745	1507	1389	1316
	16	Dujiangyan City		8357	7865	7446	7028	6846	6827	6726	6376	5807	5071	4692
	17	Pengzhou City		7018	6808	6640	6454	6167	6024	5983	5639	5273	4351	3936
	18	Qionglai City		4969	4804	4582	4401	4291	4199	3976	3690	3298	2521	2419
	19	Chongzhou City		6771	6206	5943	5502	5376	5362	4816	4650	4522	4239	3671
	20	Jianyang City		8327	8023	7860	8184	7693	7621	7470	7033	6553	5912	5251
	21	Ziliujin District		7907	7873	7399	7359	6932	6623	6555	5713	5245	5255	5123
	22	Gongjin District		3149	3055	2962	2903	2928	2888	2769	2628	2466	2241	2172
	23	Daan District		3524	3440	3266	3046	3135	2885	2663	2536	2469	2354	2250
	24	Yantan District		1846	1730	1630	1354	1429	1390	1327	1276	1141	1031	1038
	25	Rong County		3960	3984	3875	3660	3549	3477	3208	3050	2751	2362	2181
	26	Fushun County		5265	4779	4767	4477	4345	4307	4076	3911	3413	3322	3198
	27	Dong District		6748	6660	6510	6422	6403	6451	6225	5910	5991	5455	5274
	28	Xi District		1426	1505	1497	1632	1644	1654	1592	1670	1733	1710	1530
	29	Jiangyang District		13981	12342	11297	10300	10522	9780	8929	7699	6169	5372	4877
	30	Naxi District		3029	2778	2713	2692	2523	2599	2619	1854	2140	2058	1893
	31	Longmatan District		4122	3804	3624	2770	2790	2483	2327	2226	2111	2054	1934
	32	Lu County		5825	5607	5406	4743	4295	4156	4025	3862	3893	3790	3351
	33	Jingyang District		10573	9771	9549	8987	8404	7813	7436	6957	6732	6067	5654
	34	Luojiang District		1712	1681	1586	1531	1510	1455	1431	1384	1202	1059	1080
	35	Zhongjiang County		5769	5369	5202	5056	4955	5048	4751	4386	4120	3711	3521
	36	Guanghan City		5203	4907	4790	4527	4443	4009	3968	3812	3755	3653	3310
	37	Shifang City		4251	4228	4028	3908	3853	3781	3654	3453	3254	3041	2929
	38	Mianzhu City		4524	4469	4249	4015	3873	3720	3563	3195	2967	2303	2236
	39	Fucheng District		13699	12797	11563	11041	10437	10564	10116	9329	8406	7767	7128
	40	Youxian District		5583	5046	4752	4418	4154	4340	4220	3545	3306	2969	2907
	41	Anzhou District		2580	2450	2388	2208	2227	2272	2208	2088	1906	1843	1727
	42	Santai County		6764	6496	6327	6153	6031	6002	5757	5399	4927	4417	4134
	43	Yanting County		3319	3218	2991	2951	2805	2797	2703	2381	2169	2004	2063
	44	Zitong County		2230	2149	1915	1816	2042	1922	1848	1570	1501	1367	1497
	45	Jiangyou City		7368	7195	7156	6998	6887	6877	6804	6405	6140	5989	5619
	46	Chuanshan District		9236	8720	8428	7407	7078	6826	6468	6298	6018	6229	5522
	47	Anju District		2681	2683	2671	2494	2522	2434	2375	2293	1966	1743	1726
	48	Pengxi County		3541	3418	3311	3168	3009	2913	2920	2773	2738	2588	2457
	49	Daying County		3164	3008	2975	2896	2860	2624	2418	2129	2053	2042	1797
	50	Shehong City		5775	5427	5333	5209	5165	5033	5014	4959	4470	4073	3616
	51	Shizhong District (Neijiang)		7188	6951	6600	6255	5953	5902	6226	5857	4786	4274	3870
	52	Dongxing District		6420	5842	5742	5529	5307	5311	5089	4952	4664	4239	4008
	53	Weiyuan County		4615	4669	4522	4158	4153	4118	3901	3609	3423	3259	3226
	54	Zizhong County		5593	5070	4986	4784	4832	4848	4644	4231	3813	3848	3751
	55	Longchang City		3722	3652	3455	3291	3250	3307	3170	2782	2664	2723	3692
	56	Shizhong District (Leshan)		9712	8919	8518	7967	7734	7439	7086	6619	6148	5564	5030
	57	Shawan District		1400	1379	1351	1286	1279	1271	1243	1124	1185	1030	1021
	58	Wutongqiao District		1909	1914	1906	1878	1840	1985	2021	1972	1900	1835	1700
	59	Qianwei County		3056	2937	2900	2818	2696	2666	2664	2538	2375	2253	2250
	60	Jinyan County		2133	2100	2067	1981	2025	2045	2009	2127	1859	1782	1678
	61	Jiajiang County		2479	2413	2317	2241	2234	2158	1898	1726	1568	1472	1410
	62	Emeishan City		3805	3737	3727	3514	3337	3280	3223	3025	2977	2539	2631
	63	Shunqing District		14429	13858	13525	12645	11676	10933	9971	8924	8285	7725	5850
	64	Xichong County		3633	3552	3422	3104	2933	2917	2510	2495	2172	2016	2052
	65	Dongpo District		8576	7947	8035	7417	7096	7153	6511	6414	5336	5210	4974
	66	Pengshan District		2384	2332	2290	2077	2050	1985	1806	1694	1614	1528	1527
	67	Renshou County		8104	7982	7754	6864	6808	7138	6498	6201	5473	5372	5469
	68	Hongya County		2088	2034	2020	1816	1791	1782	1687	1529	1412	1302	1221
	69	Danling County		1346	1238	1147	1126	1024	1060	1005	860	842	782	774
	70	Qingshen County		1515	1493	1459	1339	1308	1314	1277	1168	1128	861	836
	71	Cuiping District		11799	13693	13130	11973	11537	10893	10355	8746	8002	6990	6632
	72	Nanxi District		2373	2336	2302	2196	2229	2084	1979	1895	1643	1550	1501
	73	Xuzhou District		7489	5365	5209	4949	4128	4030	3743	3560	3388	3315	3156
	74	Jiangan County		2885	2946	2869	2619	2170	2384	2298	1847	1832	1714	1580
	75	Changning County		2652	2488	2159	1966	1930	2050	1977	1812	1745	1468	1705
	76	Yuchen District		6215	5815	5661	5298	5182	5144	4599	4102	3564	3598	3382
	77	Mingshan District		1937	1562	1475	1382	1299	1186	1130	1016	945	904	933
	78	Tianquan County		1647	1536	1400	1377	1377	1195	1147	944	688	502	530
	79	Lushan County		773	798	821	735	674	625	570	554	515	554	527
	80	Yanjiang District		8686	8425	8157	7742	7668	7348	6989	6434	5991	5341	4728
	81	Anyue County		7512	7227	7084	6977	7090	7036	6771	6269	5697	5291	4896
	82	Lezhi County		4154	4104	3897	3759	3662	3465	3363	3314	2963	2922	2665
